# Supplementary material for: 2-(4-Carb­oxy­piperidinium-1-yl)pyridine-3-carboxyl­ate
Source: Acta Crystallogr Sect E Struct Rep Online. 2012 Feb 29;68(Pt 3):o913. doi: 10.1107/S1600536812005752 (PMC3297954; doi:10.1107/S1600536812005752)
Supplement: Supplementary file 2 [file e-68-0o913-Isup2.hkl]

# 
# h,k,l, Fc-squared, Fo-squared, sigma(Fo-squared) and status flag 
# 
data_I
_shelx_title ' 1 in P2(1)/c' 
_shelx_refln_list_code          4 
_shelx_F_calc_maximum      160.31 
_exptl_crystal_F_000       528.00 
_reflns_d_resolution_high  0.8109 
 
loop_ 
 _symmetry_equiv_pos_as_xyz 
 'x, y, z' 
 '-x, y+1/2, -z+1/2' 
 '-x, -y, -z' 
 'x, -y-1/2, z-1/2' 
 
_cell_length_a     7.1094 
_cell_length_b    18.6671 
_cell_length_c     8.6603 
_cell_angle_alpha  90.000 
_cell_angle_beta   93.565 
_cell_angle_gamma  90.000 
 
_shelx_F_squared_multiplier     1.000 
 
loop_ 
 _refln_index_h 
 _refln_index_k 
 _refln_index_l 
 _refln_F_squared_calc 
 _refln_F_squared_meas 
 _refln_F_squared_sigma 
 _refln_observed_status 
   1   0   0     1547.00     1310.08     17.63 o 
   2   0   0      280.31      319.72      6.52 o 
   3   0   0      353.40      338.71      5.95 o 
   4   0   0      400.88      383.84      7.03 o 
   5   0   0      297.72      288.18      8.74 o 
   6   0   0        4.78        4.77      1.22 o 
   7   0   0        6.75        4.21      1.41 o 
   8   0   0       69.79       65.31      3.54 o 
   1   1   0      120.62      136.17      1.67 o 
   2   1   0     1669.87     1543.30     14.96 o 
   3   1   0       72.81       86.89      1.69 o 
   4   1   0      199.89      208.20      3.24 o 
   5   1   0        9.54       10.61      1.03 o 
   6   1   0      114.09      115.53      3.02 o 
   7   1   0     1086.62     1121.16     13.25 o 
   8   1   0        7.42        6.94      1.40 o 
   0   2   0      117.95      139.28      2.30 o 
   1   2   0     7389.54     4979.48     72.40 o 
   2   2   0     2192.81     2011.12     19.28 o 
   3   2   0        4.34        4.95      0.49 o 
   4   2   0       86.08      105.16      2.13 o 
   5   2   0       88.33       92.12      2.21 o 
   6   2   0       34.05       35.06      1.69 o 
   7   2   0      191.79      191.62      3.98 o 
   8   2   0       22.90       21.57      1.93 o 
   1   3   0     3139.69     2541.38     26.02 o 
   2   3   0       86.77       70.42      1.48 o 
   3   3   0      583.90      625.15      6.95 o 
   4   3   0      795.88      862.19      9.53 o 
   5   3   0      325.59      316.37      4.70 o 
   6   3   0      323.36      331.85      5.19 o 
   7   3   0        8.62        9.68      1.66 o 
   8   3   0       50.69       48.95      2.28 o 
   0   4   0      561.13      549.97     11.37 o 
   1   4   0      737.36      728.03      8.34 o 
   2   4   0      300.64      316.46      3.76 o 
   3   4   0     1040.28     1195.84     12.27 o 
   4   4   0      139.44      134.04      2.68 o 
   5   4   0        5.19        5.81      0.94 o 
   6   4   0      119.52      118.55      2.82 o 
   7   4   0        9.66        8.18      1.13 o 
   8   4   0        7.56        5.50      1.10 o 
   1   5   0      591.53      601.62      7.19 o 
   2   5   0      314.03      322.08      3.86 o 
   3   5   0      991.69      973.88     10.26 o 
   4   5   0      400.72      429.95      5.52 o 
   5   5   0      116.54      120.68      2.78 o 
   6   5   0      464.08      456.97      6.48 o 
   7   5   0       69.60       70.96      2.93 o 
   8   5   0       36.04       43.04      2.55 o 
   1   6   0     1720.09     1587.40     21.68 o 
   2   6   0      953.73      994.32     10.18 o 
   3   6   0      428.56      456.43      5.49 o 
   4   6   0      481.64      503.46      6.36 o 
   5   6   0      699.81      644.89      7.99 o 
   6   6   0      147.25      143.30      3.15 o 
   7   6   0        0.80        0.25      0.91 o 
   8   6   0       89.96       94.76      3.61 o 
   1   7   0      615.74      612.91      9.12 o 
   2   7   0      217.69      234.23      3.14 o 
   3   7   0      425.41      434.71      5.33 o 
   4   7   0       26.46       26.67      1.17 o 
   5   7   0      564.43      586.95      7.45 o 
   6   7   0        1.23        1.09      0.97 o 
   7   7   0        1.12        2.28      1.00 o 
   8   7   0      117.81      126.46      4.14 o 
   0   8   0       37.99       23.69      1.95 o 
   1   8   0     2233.27     2155.07     24.03 o 
   2   8   0     2737.63     2641.76     29.33 o 
   3   8   0       78.95       71.03      1.65 o 
   4   8   0      180.13      191.12      3.22 o 
   5   8   0      330.66      315.74      5.77 o 
   6   8   0        0.49        0.24      0.75 o 
   7   8   0       58.18       55.16      2.63 o 
   8   8   0        0.23        0.00      2.47 o 
   1   9   0     1261.65     1270.79     24.82 o 
   2   9   0      425.02      459.32      6.25 o 
   3   9   0       20.50       18.31      1.07 o 
   4   9   0        3.28        4.26      0.84 o 
   5   9   0        0.84        0.32      0.67 o 
   6   9   0       37.69       40.65      2.20 o 
   7   9   0       11.20       13.07      1.59 o 
   8   9   0        6.20        7.20      1.82 o 
   0  10   0     2803.47     2514.46     49.01 o 
   1  10   0        0.91        0.00      0.33 o 
   2  10   0      141.91      152.40      2.81 o 
   3  10   0       65.89       66.08      2.85 o 
   4  10   0        5.88        8.68      1.32 o 
   5  10   0      229.62      239.48      6.15 o 
   6  10   0       22.48       23.21      2.43 o 
   7  10   0        5.24        6.28      1.52 o 
   1  11   0        5.05        6.50      0.65 o 
   2  11   0       94.08       95.73      3.16 o 
   3  11   0       84.87       86.38      3.16 o 
   4  11   0       43.93       38.05      2.36 o 
   5  11   0        9.77       10.22      1.59 o 
   6  11   0       39.18       41.91      3.83 o 
   7  11   0       36.61       47.85      4.65 o 
   0  12   0       34.82       39.39      2.84 o 
   1  12   0       13.32       10.64      1.28 o 
   2  12   0        0.41        0.34      1.21 o 
   3  12   0      764.56      706.49     12.28 o 
   4  12   0      345.19      349.01      9.74 o 
   5  12   0       16.72       13.67      1.83 o 
   6  12   0        5.10        4.27      1.37 o 
   7  12   0        0.74        0.90      1.25 o 
   1  13   0       11.61        8.88      1.33 o 
   2  13   0       11.97       11.67      1.89 o 
   3  13   0     1191.74     1131.59     27.56 o 
   4  13   0      655.15      644.36     15.46 o 
   5  13   0        0.86        2.78      1.47 o 
   6  13   0        0.01        0.18      1.46 o 
   7  13   0       36.97       43.60      5.74 o 
   0  14   0      258.72      274.68      8.82 o 
   1  14   0       16.46       14.58      3.28 o 
   2  14   0       21.45       20.44      1.87 o 
   3  14   0      177.44      174.82      5.11 o 
   4  14   0      319.62      308.69     12.06 o 
   5  14   0        3.85        6.63      1.56 o 
   6  14   0       12.49        9.49      1.87 o 
   1  15   0        3.33        3.45      1.11 o 
   2  15   0       68.63       76.78      3.27 o 
   3  15   0      330.23      318.38      7.51 o 
   4  15   0      448.46      442.03      9.59 o 
   5  15   0       28.74       31.52      2.66 o 
   6  15   0       80.03       82.78     12.61 o 
   0  16   0      651.54      579.05     15.43 o 
   1  16   0        2.69        2.01      1.22 o 
   2  16   0       40.69       36.34      2.96 o 
   3  16   0      640.74      667.59     12.65 o 
   4  16   0       39.36       36.94      5.41 o 
   5  16   0        4.07        4.46      3.61 o 
   6  16   0       40.65       43.30      4.32 o 
   1  17   0        3.92        4.45      1.29 o 
   2  17   0       60.84       62.10      3.13 o 
   3  17   0        0.04        0.44      1.18 o 
   4  17   0        7.76        4.59      1.47 o 
   5  17   0        1.35        1.63      1.30 o 
   0  18   0      411.51      335.73     11.08 o 
   1  18   0      307.67      269.19      6.93 o 
   2  18   0        2.54        3.29      2.14 o 
   3  18   0       55.92       62.97      3.39 o 
   4  18   0       27.44       27.48      2.70 o 
   5  18   0        0.11        1.30      1.41 o 
   1  19   0       15.03       14.29      1.99 o 
   2  19   0       51.73       47.58      3.09 o 
   3  19   0        4.20        6.03      1.69 o 
   4  19   0        6.32       10.03      1.94 o 
   0  20   0      116.88      111.65      6.28 o 
   1  20   0        0.56        0.00      1.06 o 
   2  20   0      133.00      141.78      5.16 o 
   3  20   0       35.00       46.70      5.37 o 
   4  20   0        0.29        0.59      1.40 o 
   1  21   0       14.46       20.04      2.42 o 
   2  21   0       62.52       68.30      3.77 o 
   3  21   0        1.31        2.14      1.92 o 
   0  22   0        9.46        7.47      2.65 o 
   1  22   0       10.41       10.68      2.01 o 
   2  22   0       18.78       21.41      2.59 o 
  -8   1   1        2.72        0.00      0.84 o 
  -7   1   1       15.16       13.32      1.30 o 
  -6   1   1      139.22      135.83      2.98 o 
  -5   1   1      123.98      125.15      2.58 o 
  -4   1   1       26.94       35.38      1.19 o 
  -3   1   1      298.47      317.35      3.98 o 
  -2   1   1     1351.83     1360.26     11.91 o 
  -1   1   1     2685.05     2428.99     20.56 o 
   0   1   1       42.24       34.94      2.01 o 
   1   1   1      516.93      439.99      6.41 o 
   2   1   1      256.97      229.10      2.89 o 
   3   1   1      508.27      482.50      4.94 o 
   4   1   1       44.48       36.20      0.93 o 
   5   1   1       71.09       77.64      2.03 o 
   6   1   1       33.65       32.46      1.59 o 
   7   1   1      337.36      332.81      5.60 o 
   8   1   1       17.59       20.23      1.68 o 
  -8   2   1        8.50        9.77      1.63 o 
  -7   2   1        0.36        0.00      0.70 o 
  -6   2   1        4.82        2.04      0.69 o 
  -5   2   1      197.43      202.24      3.45 o 
  -4   2   1      866.63      832.13      9.19 o 
  -3   2   1      192.84      208.54      2.95 o 
  -2   2   1     1796.13     1833.45     15.87 o 
  -1   2   1     1791.01     1696.20     14.51 o 
   0   2   1       53.18       30.65      0.72 o 
   1   2   1     2498.54     2040.14     40.83 o 
   2   2   1      232.41      239.01      4.08 o 
   3   2   1     1073.41     1103.96     10.14 o 
   4   2   1       19.35       17.90      0.70 o 
   5   2   1      282.31      268.74      4.24 o 
   6   2   1       41.67       41.44      1.74 o 
   7   2   1      296.44      292.67      5.14 o 
   8   2   1        6.14        8.10      1.30 o 
  -8   3   1      124.57      130.82      3.49 o 
  -7   3   1      190.64      195.68      3.99 o 
  -6   3   1      100.31       97.63      2.52 o 
  -5   3   1       36.64       37.48      1.42 o 
  -4   3   1      138.84      139.87      2.53 o 
  -3   3   1        9.12        9.11      0.49 o 
  -2   3   1      761.31      799.68     10.09 o 
  -1   3   1      902.75      920.75      8.15 o 
   0   3   1     2844.37     2465.67     45.36 o 
   1   3   1     1826.79     1828.02     20.32 o 
   2   3   1      452.32      436.39      4.84 o 
   3   3   1       40.16       38.64      0.94 o 
   4   3   1        4.06        7.87      0.52 o 
   5   3   1       62.90       63.54      1.87 o 
   6   3   1      251.13      253.84      4.41 o 
   7   3   1        5.24        5.13      1.00 o 
   8   3   1        3.01        2.30      1.15 o 
  -8   4   1      104.69      101.71      3.06 o 
  -7   4   1       25.40       24.77      1.60 o 
  -6   4   1      262.08      270.60      4.55 o 
  -5   4   1       80.98       83.33      2.40 o 
  -4   4   1        4.54        2.89      0.58 o 
  -3   4   1     1060.92     1102.38     12.47 o 
  -2   4   1       58.20       57.56      1.19 o 
  -1   4   1      586.30      589.19      5.51 o 
   0   4   1      419.91      423.99      5.32 o 
   1   4   1     6950.26     5477.38    215.53 o 
   2   4   1     2041.18     2111.12     20.43 o 
   3   4   1      650.05      684.11      6.72 o 
   4   4   1       30.22       26.74      0.90 o 
   5   4   1      119.68      116.13      2.86 o 
   6   4   1      180.64      184.08      3.64 o 
   7   4   1       58.26       65.91      2.36 o 
   8   4   1       48.85       53.89      3.44 o 
  -8   5   1        1.97        2.79      0.99 o 
  -7   5   1      127.85      131.45      3.24 o 
  -6   5   1       80.37       75.05      2.23 o 
  -5   5   1      373.28      379.14      5.34 o 
  -4   5   1       18.86       18.00      0.96 o 
  -3   5   1       22.94       28.43      0.86 o 
  -2   5   1      288.22      308.29      3.38 o 
  -1   5   1      226.30      232.44      2.59 o 
   0   5   1      293.76      278.37      3.92 o 
   1   5   1      587.47      622.75      7.73 o 
   2   5   1     1230.16     1204.58     12.10 o 
   3   5   1     1764.70     1933.35     24.09 o 
   4   5   1        0.32        0.13      0.30 o 
   5   5   1        0.51        0.00      0.47 o 
   6   5   1       20.55       17.97      1.30 o 
   7   5   1       62.11       58.52      3.19 o 
   8   5   1       42.54       36.93      3.14 o 
  -8   6   1        3.94        2.51      1.18 o 
  -7   6   1        4.47        2.93      1.08 o 
  -6   6   1      156.11      150.78      3.24 o 
  -5   6   1       43.88       49.29      2.86 o 
  -4   6   1      771.45      823.03      9.27 o 
  -3   6   1        4.83        6.61      0.60 o 
  -2   6   1        2.04        1.96      0.43 o 
  -1   6   1      305.40      300.69      3.25 o 
   0   6   1     1508.76     1391.12     16.03 o 
   1   6   1      976.33      990.47     11.96 o 
   2   6   1      176.31      208.02      2.79 o 
   3   6   1      130.79      138.86      2.28 o 
   4   6   1      396.95      427.30      5.38 o 
   5   6   1        8.05        7.58      0.95 o 
   6   6   1      205.68      195.65      5.51 o 
   7   6   1      128.58      133.54      9.06 o 
   8   6   1       12.25        7.88      1.91 o 
  -8   7   1      125.08      130.08      4.17 o 
  -7   7   1       26.25       29.20      2.01 o 
  -6   7   1       35.81       37.40      1.69 o 
  -5   7   1       51.62       54.68      1.78 o 
  -4   7   1      660.58      683.74      8.00 o 
  -3   7   1      215.60      206.47      3.52 o 
  -2   7   1        4.29        3.43      0.40 o 
  -1   7   1      215.30      196.09      2.42 o 
   0   7   1     2149.09     2023.07     22.97 o 
   1   7   1      396.49      403.83      5.67 o 
   2   7   1       62.83       72.55      1.83 o 
   3   7   1      219.39      280.07      3.76 o 
   4   7   1      134.44      139.46      2.80 o 
   5   7   1       26.56       29.89      3.36 o 
   6   7   1       23.84       20.64      2.07 o 
   7   7   1       16.26       12.57      1.93 o 
   8   7   1       31.74       34.63      2.98 o 
  -8   8   1        1.48        1.45      1.04 o 
  -7   8   1       41.44       41.99      2.36 o 
  -6   8   1       52.08       47.27      2.23 o 
  -5   8   1      126.02      129.64      2.79 o 
  -4   8   1      378.37      386.44      5.23 o 
  -3   8   1      124.92      124.48      2.31 o 
  -2   8   1       12.29       15.93      0.69 o 
  -1   8   1     4550.76     4240.50     64.47 o 
   0   8   1        8.28       13.92      0.88 o 
   1   8   1      287.17      309.99      4.77 o 
   2   8   1      515.82      553.41      6.24 o 
   3   8   1       20.58       17.28      0.84 o 
   4   8   1      215.45      221.10      4.12 o 
   5   8   1       32.04       31.52      4.80 o 
   6   8   1       53.31       44.60      3.87 o 
   7   8   1       83.00       67.70      3.51 o 
   8   8   1       27.49       26.53      2.74 o 
  -8   9   1       59.87       54.75      2.91 o 
  -7   9   1       10.79       11.23      1.47 o 
  -6   9   1        2.88        0.96      0.79 o 
  -5   9   1        4.63        4.96      1.77 o 
  -4   9   1      345.29      346.67      5.99 o 
  -3   9   1      108.13      108.89      2.17 o 
  -2   9   1        4.12        6.39      0.54 o 
  -1   9   1        3.08        3.77      0.65 o 
   0   9   1      198.03      245.91      7.97 o 
   1   9   1      449.19      476.46      6.78 o 
   2   9   1       14.10        9.48      0.87 o 
   3   9   1       72.70       62.83      1.99 o 
   4   9   1        0.01        0.00      1.84 o 
   5   9   1        0.54        0.00      0.84 o 
   6   9   1      182.74      171.98      5.36 o 
   7   9   1        3.83        2.64      1.33 o 
  -7  10   1       31.03       35.90      2.29 o 
  -6  10   1       65.77       70.42      2.75 o 
  -5  10   1      170.94      172.77      4.08 o 
  -4  10   1      647.16      634.23      9.15 o 
  -3  10   1        3.83        3.60      0.57 o 
  -2  10   1      237.49      268.03      3.73 o 
  -1  10   1      346.26      391.01      4.99 o 
   0  10   1      102.86      119.52      2.71 o 
   1  10   1       46.52       44.11      1.63 o 
   2  10   1       47.45       47.89      2.12 o 
   3  10   1      262.82      266.15      4.78 o 
   4  10   1      331.82      324.14     10.13 o 
   5  10   1       15.88       14.41      1.80 o 
   6  10   1        7.51        6.98      1.54 o 
   7  10   1       16.38        8.51      4.46 o 
  -7  11   1        6.91        7.22      1.31 o 
  -6  11   1       10.57       11.98      1.47 o 
  -5  11   1      428.96      443.47      7.48 o 
  -4  11   1       38.36       33.23      1.77 o 
  -3  11   1       25.53       23.20      1.36 o 
  -2  11   1      225.42      245.21      4.18 o 
  -1  11   1      468.29      479.17      5.95 o 
   0  11   1      216.56      252.35      4.48 o 
   1  11   1      393.88      388.02      8.07 o 
   2  11   1      192.07      208.24      5.98 o 
   3  11   1      332.87      329.42     14.19 o 
   4  11   1        7.87        9.02      1.93 o 
   5  11   1       56.77       47.35      4.42 o 
   6  11   1       55.25       57.07      6.26 o 
   7  11   1        9.16        5.29      1.55 o 
  -7  12   1       47.56       35.99      2.41 o 
  -6  12   1       17.06       18.10      1.77 o 
  -5  12   1       17.90       18.12      1.60 o 
  -4  12   1      131.17      132.00      3.42 o 
  -3  12   1        8.36        9.41      1.41 o 
  -2  12   1      594.06      604.95     10.62 o 
  -1  12   1       10.62       16.20      1.04 o 
   0  12   1      294.36      318.75      5.97 o 
   1  12   1       27.26       36.52      1.64 o 
   2  12   1      198.09      180.25      4.75 o 
   3  12   1     1088.91     1036.07     16.71 o 
   4  12   1      364.90      344.11      7.75 o 
   5  12   1        1.28        5.24      1.37 o 
   6  12   1        1.26        2.12      1.30 o 
   7  12   1        0.04        0.00      1.43 o 
  -7  13   1        6.76        9.36      1.96 o 
  -6  13   1       53.62       50.93      3.25 o 
  -5  13   1       47.91       50.06      6.71 o 
  -4  13   1       81.18       78.23      6.64 o 
  -3  13   1       13.65       17.09      1.77 o 
  -2  13   1      332.47      330.02     20.99 o 
  -1  13   1        7.42        3.51      0.99 o 
   0  13   1      166.71      175.53      3.51 o 
   1  13   1       55.30       51.38      3.45 o 
   2  13   1       72.33       86.55      3.31 o 
   3  13   1      582.88      595.59     11.10 o 
   4  13   1      217.38      195.51      5.55 o 
   5  13   1       37.01       40.54      3.51 o 
   6  13   1        6.70        4.49      1.51 o 
   7  13   1       11.81       16.51      2.44 o 
  -6  14   1       32.19       35.33      2.91 o 
  -5  14   1        1.62        0.91      1.22 o 
  -4  14   1      435.99      456.01      9.55 o 
  -3  14   1       12.87       14.48      1.73 o 
  -2  14   1       84.06       88.23      3.37 o 
  -1  14   1      100.10      109.49      3.67 o 
   0  14   1       90.67       85.34      3.22 o 
   1  14   1      154.12      164.61     11.35 o 
   2  14   1       60.83       66.56      3.03 o 
   3  14   1        0.02        0.00      0.92 o 
   4  14   1       13.95       15.40      3.27 o 
   5  14   1        0.34        1.27      1.13 o 
   6  14   1        4.22        5.82      1.69 o 
  -6  15   1       64.07       57.42      3.54 o 
  -5  15   1        6.79        6.07      1.61 o 
  -4  15   1       57.36       54.42      3.04 o 
  -3  15   1       61.41       59.54      3.08 o 
  -2  15   1      114.71      106.78      3.86 o 
  -1  15   1       23.16       22.61      1.91 o 
   0  15   1        1.45        1.99      1.03 o 
   1  15   1       35.24       33.35      2.25 o 
   2  15   1      107.29      107.59      3.94 o 
   3  15   1      155.01      160.40      5.01 o 
   4  15   1      198.83      172.91      5.47 o 
   5  15   1       37.15       37.36      3.24 o 
   6  15   1        3.88        5.19      1.75 o 
  -6  16   1        5.58        6.50      1.80 o 
  -5  16   1        4.00        5.45      1.55 o 
  -4  16   1       14.48       16.18      2.12 o 
  -3  16   1        3.58        2.27      1.12 o 
  -2  16   1      126.70      125.33     13.19 o 
  -1  16   1        0.42        0.52      0.85 o 
   0  16   1       87.78       95.32      4.07 o 
   1  16   1      192.66      190.10      5.40 o 
   2  16   1       26.79       27.15      2.24 o 
   3  16   1      330.73      329.27      7.86 o 
   4  16   1        7.91        8.95      1.82 o 
   5  16   1       80.74       90.17      4.22 o 
   6  16   1        2.90        0.21      1.42 o 
  -5  17   1       16.79       16.12      2.24 o 
  -4  17   1        8.17        8.27      1.75 o 
  -3  17   1       62.07       70.13      3.47 o 
  -2  17   1        1.31        0.00      0.95 o 
  -1  17   1       68.29       61.38      3.22 o 
   0  17   1       83.43       83.97      3.54 o 
   1  17   1        0.03        0.00      0.89 o 
   2  17   1       15.23       18.87      2.13 o 
   3  17   1        9.48        6.06      1.59 o 
   4  17   1       35.64       29.24      2.77 o 
   5  17   1       34.25       31.47      2.92 o 
  -5  18   1        0.85        0.00      1.16 o 
  -4  18   1       12.95        9.73      1.89 o 
  -3  18   1        0.53        1.84      1.86 o 
  -2  18   1       94.69      102.12      4.11 o 
  -1  18   1        1.65        2.14      1.15 o 
   0  18   1      431.62      389.44      8.66 o 
   1  18   1       64.05       60.33      6.05 o 
   2  18   1        5.25        5.47      3.46 o 
   3  18   1       12.39        6.53      2.93 o 
   4  18   1       79.19       88.02      6.78 o 
   5  18   1        1.95        2.27      1.45 o 
  -4  19   1       20.04       22.35      2.53 o 
  -3  19   1      128.00      136.44      5.06 o 
  -2  19   1       16.78       15.68      3.12 o 
  -1  19   1       45.80       41.16      2.86 o 
   0  19   1        0.05        3.04      1.18 o 
   1  19   1        7.15        4.44      1.59 o 
   2  19   1        7.01        7.88      1.70 o 
   3  19   1      140.34      143.75      5.23 o 
   4  19   1        0.73        1.45      1.47 o 
  -4  20   1       81.36       89.72      4.36 o 
  -3  20   1       38.38       38.49      3.02 o 
  -2  20   1       16.03       15.12      2.12 o 
  -1  20   1      150.35      133.95      7.85 o 
   0  20   1       24.47       28.18      3.01 o 
   1  20   1        1.03        2.13      2.57 o 
   2  20   1        0.13        0.00      1.23 o 
   3  20   1        0.00        0.00      1.17 o 
   4  20   1        0.26        1.33      2.33 o 
  -3  21   1       26.87       28.81      2.88 o 
  -2  21   1        3.08        1.98      1.37 o 
  -1  21   1       11.64       11.59      1.89 o 
   0  21   1       15.87       18.03      2.28 o 
   1  21   1       37.55       34.65      2.90 o 
   2  21   1        0.46        0.37      1.28 o 
   3  21   1       16.31       22.32      2.65 o 
  -2  22   1        1.52        1.70      2.07 o 
  -1  22   1        6.21        6.41      1.67 o 
   0  22   1       23.66       24.74      2.66 o 
   1  22   1       41.01       41.02      3.21 o 
   2  22   1        3.98        3.09      1.56 o 
  -8   0   2      529.62      532.70     11.20 o 
  -7   0   2      778.48      768.98     13.87 o 
  -6   0   2        0.27        0.21      0.94 o 
  -5   0   2      325.68      358.64      7.14 o 
  -4   0   2     1125.36     1194.10     17.70 o 
  -3   0   2      346.61      419.67      7.00 o 
  -2   0   2     2429.93     2278.29     30.71 o 
  -1   0   2       91.40       93.06      3.20 o 
   0   0   2     2917.29     2498.39     47.66 o 
   1   0   2     1198.84     1132.07     21.82 o 
   2   0   2      266.58      240.85      6.22 o 
   3   0   2        1.05        1.27      0.84 o 
   4   0   2       62.77       66.82      3.58 o 
   5   0   2      925.35      925.22     21.36 o 
   6   0   2      523.85      511.77     14.33 o 
   7   0   2       35.07       33.19      3.74 o 
   8   0   2       90.80      100.24      6.41 o 
  -8   1   2       10.75       15.09      1.76 o 
  -7   1   2       15.21       18.64      1.40 o 
  -6   1   2       22.68       20.42      1.28 o 
  -5   1   2       61.38       63.02      2.79 o 
  -4   1   2      194.76      163.23      3.28 o 
  -3   1   2        4.56        4.15      0.43 o 
  -2   1   2     3122.25     3002.33     28.33 o 
  -1   1   2    25698.29    15277.75    274.25 o 
   0   1   2     5464.48     4569.46     49.70 o 
   1   1   2     2518.01     2404.99     31.84 o 
   2   1   2      140.73      156.47      3.25 o 
   3   1   2      904.53      892.81     14.20 o 
   4   1   2        1.41        1.72      0.76 o 
   5   1   2      130.22      139.94      4.20 o 
   6   1   2       79.29       69.71      3.24 o 
   7   1   2       36.19       39.14      4.57 o 
   8   1   2        0.67        0.00      1.23 o 
  -8   2   2      144.24      155.78      3.79 o 
  -7   2   2        7.48        7.31      1.05 o 
  -6   2   2       20.58       20.19      1.92 o 
  -5   2   2      133.31      127.80      2.93 o 
  -4   2   2      509.92      511.19      6.18 o 
  -3   2   2     2891.08     2845.47     24.55 o 
  -2   2   2       57.34       64.84      1.46 o 
  -1   2   2      292.27      292.47      4.34 o 
   0   2   2     4774.11     3916.24     49.10 o 
   1   2   2     1067.84     1019.48     14.12 o 
   2   2   2      232.02      225.04      4.22 o 
   3   2   2      436.87      495.10      6.68 o 
   4   2   2        1.14        4.81      1.02 o 
   5   2   2      296.70      300.35      6.65 o 
   6   2   2     1509.22     1483.34     23.09 o 
   7   2   2        0.11        0.07      1.14 o 
   8   2   2       32.16       28.04      6.81 o 
  -8   3   2       77.77       80.24      2.75 o 
  -7   3   2       67.73       63.96      2.23 o 
  -6   3   2       84.41       78.35      2.28 o 
  -5   3   2        2.84        2.57      0.62 o 
  -4   3   2      129.90      136.18      2.21 o 
  -3   3   2     1263.01     1260.24     13.03 o 
  -2   3   2     1268.63     1305.72     11.62 o 
  -1   3   2     6409.06     5605.09    101.15 o 
   0   3   2     2573.62     2452.63     27.75 o 
   1   3   2     1008.49     1012.84     11.76 o 
   2   3   2      104.78       83.30      1.81 o 
   3   3   2     2468.71     2423.67     27.44 o 
   4   3   2       71.21       69.81      1.87 o 
   5   3   2        1.49        1.47      0.80 o 
   6   3   2      101.93       98.14      5.68 o 
   7   3   2        8.67        6.55      1.50 o 
   8   3   2       53.04       51.52      6.10 o 
  -8   4   2        1.47        1.19      0.97 o 
  -7   4   2        3.56        5.26      0.95 o 
  -6   4   2        1.83        1.67      0.70 o 
  -5   4   2      343.81      363.05      5.15 o 
  -4   4   2      219.02      229.01      3.03 o 
  -3   4   2        1.47        0.34      0.29 o 
  -2   4   2       10.75       11.04      0.67 o 
  -1   4   2      644.49      654.69      6.13 o 
   0   4   2     1333.24     1338.44     11.74 o 
   1   4   2     3477.04     3301.76     31.36 o 
   2   4   2     6078.16     5731.29     62.51 o 
   3   4   2      503.80      572.75      9.89 o 
   4   4   2      455.29      444.66      6.48 o 
   5   4   2       11.26       15.51      2.01 o 
   6   4   2       73.32       82.00      6.29 o 
   7   4   2        7.12       10.77      1.76 o 
   8   4   2        1.70        0.77      2.09 o 
  -8   5   2        9.17        9.16      1.34 o 
  -7   5   2       10.97       11.32      1.53 o 
  -6   5   2       37.41       38.53      1.67 o 
  -5   5   2       88.33       96.76      2.30 o 
  -4   5   2       33.02       40.96      1.13 o 
  -3   5   2      258.38      268.03      3.26 o 
  -2   5   2      167.55      149.72      2.21 o 
  -1   5   2      751.79      716.69      6.73 o 
   0   5   2      588.85      607.44      5.76 o 
   1   5   2     3898.20     3567.61     34.83 o 
   2   5   2     8340.84     7576.41    173.93 o 
   3   5   2      368.74      459.58      6.52 o 
   4   5   2       77.11       67.25      3.54 o 
   5   5   2        0.48        1.11      0.87 o 
   6   5   2       55.68       64.60      5.45 o 
   7   5   2      132.79      138.71     10.31 o 
   8   5   2       20.37       22.33      2.61 o 
  -8   6   2       22.43       25.69      1.81 o 
  -7   6   2        0.08        0.00      0.71 o 
  -6   6   2       47.06       47.41      2.20 o 
  -5   6   2      812.19      833.17      9.75 o 
  -4   6   2      106.94      115.48      2.04 o 
  -3   6   2       26.84       23.51      0.85 o 
  -2   6   2        3.91        3.08      0.79 o 
  -1   6   2      427.02      490.73      4.93 o 
   0   6   2      119.35      119.42      1.78 o 
   1   6   2       35.11       40.52      1.34 o 
   2   6   2        3.71        2.38      0.76 o 
   3   6   2        0.86        7.24      0.84 o 
   4   6   2      277.95      298.87      6.06 o 
   5   6   2      120.97      112.31      3.83 o 
   6   6   2       13.59       12.61      1.77 o 
   7   6   2       47.89       43.50      3.30 o 
   8   6   2       20.62       22.24      2.68 o 
  -8   7   2        2.65        1.57      1.05 o 
  -7   7   2       14.77       18.30      1.46 o 
  -6   7   2        8.99        9.94      1.44 o 
  -5   7   2      220.54      214.27      3.74 o 
  -4   7   2        0.06        0.00      0.44 o 
  -3   7   2       16.44       17.37      0.99 o 
  -2   7   2       52.22       53.58      1.21 o 
  -1   7   2        0.74        0.23      0.26 o 
   0   7   2       19.91       22.16      0.67 o 
   1   7   2      249.81      241.23      3.91 o 
   2   7   2       30.22       31.78      1.30 o 
   3   7   2      100.17       98.10      2.39 o 
   4   7   2       18.93       22.68      5.33 o 
   5   7   2       82.18       93.14      4.76 o 
   6   7   2       46.15       46.73      4.53 o 
   7   7   2        6.78        5.74      2.19 o 
   8   7   2       56.94       62.39      7.52 o 
  -8   8   2       12.19       15.65      1.77 o 
  -7   8   2        7.73        9.28      1.37 o 
  -6   8   2       12.90       14.03      1.21 o 
  -5   8   2      570.99      561.52      7.29 o 
  -4   8   2       21.12       20.18      0.94 o 
  -3   8   2      447.38      464.01      6.83 o 
  -2   8   2      800.87      853.99      8.30 o 
  -1   8   2       14.67       18.73      0.72 o 
   0   8   2      167.18      185.66      2.36 o 
   1   8   2      196.53      191.31      3.45 o 
   2   8   2      102.04      105.13      2.46 o 
   3   8   2        8.10       12.32      1.00 o 
   4   8   2        0.19        1.47      0.98 o 
   5   8   2       66.95       66.56      3.07 o 
   6   8   2       97.38      101.49      4.09 o 
   7   8   2        0.49        0.19      1.20 o 
  -7   9   2       13.35       13.64      1.59 o 
  -6   9   2       37.70       39.15      2.10 o 
  -5   9   2      244.78      238.16      4.11 o 
  -4   9   2       27.04       30.80      1.67 o 
  -3   9   2       40.03       33.84      1.11 o 
  -2   9   2     1164.24     1194.71     11.23 o 
  -1   9   2     1596.50     1679.93     15.11 o 
   0   9   2        6.11        6.32      0.62 o 
   1   9   2        5.65        5.75      0.74 o 
   2   9   2      136.96      138.94      3.01 o 
   3   9   2      314.34      319.96      5.37 o 
   4   9   2        3.49        4.03      0.94 o 
   5   9   2       20.24       19.76      1.98 o 
   6   9   2       14.30       11.84      1.86 o 
   7   9   2        9.67        7.73      1.74 o 
  -7  10   2        0.25        0.00      1.04 o 
  -6  10   2       31.27       36.67      2.11 o 
  -5  10   2      505.83      494.81      7.94 o 
  -4  10   2       10.19        9.66      0.91 o 
  -3  10   2      156.36      161.08      2.59 o 
  -2  10   2        5.41        3.38      0.54 o 
  -1  10   2       35.69       40.64      1.10 o 
   0  10   2      556.83      573.97      6.85 o 
   1  10   2      104.63       95.55      2.44 o 
   2  10   2      134.64      132.07      3.86 o 
   3  10   2        0.00        0.00      0.52 o 
   4  10   2        8.66        4.92      0.88 o 
   5  10   2        0.89        1.36      1.09 o 
   6  10   2      115.73      104.52      6.53 o 
   7  10   2       28.89       39.12      3.11 o 
  -7  11   2        1.38        2.53      1.40 o 
  -6  11   2       98.70       96.10      3.23 o 
  -5  11   2      267.19      262.73      5.30 o 
  -4  11   2      322.07      308.81      5.54 o 
  -3  11   2        5.35        5.66      0.64 o 
  -2  11   2        6.00        6.74      1.17 o 
  -1  11   2      155.93      163.83      2.45 o 
   0  11   2       96.78      122.59      2.44 o 
   1  11   2      407.99      402.05      6.31 o 
   2  11   2      907.91      878.94     19.71 o 
   3  11   2       16.27       14.61      1.25 o 
   4  11   2        5.79        7.67      1.07 o 
   5  11   2       65.33       54.91      5.51 o 
   6  11   2       14.43       17.00      2.23 o 
   7  11   2       40.35       61.20      3.77 o 
  -7  12   2        9.26       12.57      1.70 o 
  -6  12   2       61.34       55.19      2.60 o 
  -5  12   2      324.90      318.95      6.08 o 
  -4  12   2      691.90      668.61     11.64 o 
  -3  12   2      104.05      113.81      2.55 o 
  -2  12   2       24.65       25.86      1.04 o 
  -1  12   2      189.67      178.73      3.13 o 
   0  12   2       46.32       47.23      1.52 o 
   1  12   2        2.30        2.72      0.76 o 
   2  12   2     1218.70     1184.98     15.26 o 
   3  12   2        4.08        6.42      1.39 o 
   4  12   2       63.68       71.15      2.55 o 
   5  12   2       17.09       14.86      3.30 o 
   6  12   2        2.62        4.57      1.54 o 
   7  12   2       12.55       17.65      2.44 o 
  -7  13   2        7.82        9.67      1.59 o 
  -6  13   2        9.22       11.73      2.03 o 
  -5  13   2       79.10       87.20      3.02 o 
  -4  13   2      521.34      530.77     12.29 o 
  -3  13   2        0.04        1.39      0.95 o 
  -2  13   2        0.00        0.00      0.60 o 
  -1  13   2       58.63       59.77      1.77 o 
   0  13   2      521.69      492.10      6.43 o 
   1  13   2       71.43       67.08      2.37 o 
   2  13   2      563.60      528.00      8.19 o 
   3  13   2     1074.96     1076.21     14.44 o 
   4  13   2        4.36        3.26      0.96 o 
   5  13   2        2.43        4.56      1.50 o 
   6  13   2        2.26        1.28      1.39 o 
  -6  14   2        0.33        0.00      0.90 o 
  -5  14   2      187.69      189.66      4.62 o 
  -4  14   2      164.93      169.50      4.10 o 
  -3  14   2        1.03        0.00      1.20 o 
  -2  14   2      127.48      138.16      3.52 o 
  -1  14   2       14.01       17.23      1.94 o 
   0  14   2       53.42       53.78      2.94 o 
   1  14   2      619.46      582.74      8.86 o 
   2  14   2      456.96      436.85      7.33 o 
   3  14   2     1304.26     1253.51     16.56 o 
   4  14   2        0.34        0.60      1.07 o 
   5  14   2      119.37      112.59      4.51 o 
   6  14   2       25.43       28.25      2.83 o 
  -6  15   2        6.52       10.01      1.90 o 
  -5  15   2        2.21        2.36      1.29 o 
  -4  15   2      465.43      443.39      9.46 o 
  -3  15   2       13.27       14.15      2.83 o 
  -2  15   2        7.50       10.29      1.56 o 
  -1  15   2        5.58        3.41      0.92 o 
   0  15   2        5.96        8.13      1.48 o 
   1  15   2      192.85      196.71      6.71 o 
   2  15   2      718.38      700.53     10.47 o 
   3  15   2       50.17       48.71      2.89 o 
   4  15   2        4.19        3.89      1.40 o 
   5  15   2        1.93        3.69      1.40 o 
   6  15   2       71.77       87.27      4.47 o 
  -6  16   2        2.78        0.00      1.99 o 
  -5  16   2      180.05      188.42      5.95 o 
  -4  16   2       60.66       67.60      4.38 o 
  -3  16   2       14.32       13.98      1.82 o 
  -2  16   2        0.71        0.53      0.92 o 
  -1  16   2        0.16        0.73      0.89 o 
   0  16   2       47.12       50.00      2.22 o 
   1  16   2       51.84       46.12      2.44 o 
   2  16   2      104.33      101.45      3.95 o 
   3  16   2        0.70        1.61      1.16 o 
   4  16   2       15.19       17.68      2.23 o 
   5  16   2       12.27       16.81      2.30 o 
  -5  17   2       44.63       52.43      3.41 o 
  -4  17   2       25.14       33.14      4.30 o 
  -3  17   2       68.91       61.85      3.24 o 
  -2  17   2      106.73       97.19      3.85 o 
  -1  17   2      438.44      389.94      8.48 o 
   0  17   2       61.31       55.14      2.85 o 
   1  17   2       57.99       58.41      3.07 o 
   2  17   2      124.81      129.67      4.56 o 
   3  17   2        0.06        1.29      1.23 o 
   4  17   2       51.00       42.74      3.07 o 
   5  17   2       26.28       25.37      6.03 o 
  -5  18   2        8.83        7.20      2.09 o 
  -4  18   2        5.28        5.29      1.50 o 
  -3  18   2      128.71      140.37      6.10 o 
  -2  18   2        0.89        0.00      1.41 o 
  -1  18   2      214.76      198.90      5.71 o 
   0  18   2        4.24        3.79      1.31 o 
   1  18   2       55.90       53.29      4.54 o 
   2  18   2        0.91        0.65      2.50 o 
   3  18   2        0.02        0.00      1.12 o 
   4  18   2       48.28       44.89      3.25 o 
   5  18   2       40.32       52.70      8.27 o 
  -4  19   2        5.95        8.07      1.80 o 
  -3  19   2      129.43      123.74      4.81 o 
  -2  19   2      272.82      271.23     10.62 o 
  -1  19   2      280.10      254.26      9.56 o 
   0  19   2        9.75       12.30      4.17 o 
   1  19   2        7.52        5.74      1.54 o 
   2  19   2       26.54       31.03      2.67 o 
   3  19   2        0.06        0.00      1.10 o 
   4  19   2        0.59        1.00      1.32 o 
  -4  20   2        2.27        4.28      1.64 o 
  -3  20   2        0.01        0.62      1.25 o 
  -2  20   2       10.93       13.04      2.90 o 
  -1  20   2       96.73       93.83      4.03 o 
   0  20   2       15.78       22.72      4.43 o 
   1  20   2       95.01      107.18      4.41 o 
   2  20   2       16.21       26.05      4.01 o 
   3  20   2       11.22       12.01      2.11 o 
  -3  21   2        7.05        2.94      1.53 o 
  -2  21   2       33.17       32.28      2.84 o 
  -1  21   2       55.03       50.70      3.28 o 
   0  21   2        0.00        1.07      1.20 o 
   1  21   2       16.89       13.20      2.09 o 
   2  21   2       25.85       27.12      2.76 o 
   3  21   2        1.29        1.22      2.68 o 
  -2  22   2       43.13       46.81      6.81 o 
  -1  22   2       51.23       60.74      3.67 o 
   0  22   2       32.31       30.26      3.75 o 
   1  22   2        8.14        7.65      1.84 o 
  -8   1   3        0.02        0.50      2.28 o 
  -7   1   3        5.21        3.39      0.88 o 
  -6   1   3      327.01      281.96      4.60 o 
  -5   1   3        0.87        0.40      0.47 o 
  -4   1   3      385.17      398.94      4.48 o 
  -3   1   3      221.99      259.73      3.46 o 
  -2   1   3      948.74      958.77      9.68 o 
  -1   1   3     2147.33     2212.81     34.77 o 
   0   1   3      163.87      162.12      2.04 o 
   1   1   3       19.84       12.32      0.86 o 
   2   1   3       22.90       21.96      1.19 o 
   3   1   3     1783.10     1826.64     25.72 o 
   4   1   3      615.54      634.96     10.82 o 
   5   1   3        4.66        3.58      1.13 o 
   6   1   3      108.00      112.72      4.19 o 
   7   1   3      186.82      193.00      6.41 o 
   8   1   3        1.66        0.00      1.35 o 
  -8   2   3        5.35        7.21      1.79 o 
  -7   2   3       91.82       86.93      2.60 o 
  -6   2   3        1.92        0.16      0.71 o 
  -5   2   3       64.26       60.11      1.84 o 
  -4   2   3        3.68        5.96      0.60 o 
  -3   2   3        0.01        1.68      1.50 o 
  -2   2   3     1566.86     1629.66     15.88 o 
  -1   2   3       26.32       34.53      1.52 o 
   0   2   3       83.17       78.68      1.27 o 
   1   2   3       17.34       16.83      0.73 o 
   2   2   3        0.12        0.00      0.40 o 
   3   2   3      170.21      173.81      4.05 o 
   4   2   3       56.36       48.06      1.69 o 
   5   2   3       19.51       16.66      1.75 o 
   6   2   3      224.68      232.99      6.24 o 
   7   2   3       25.06       24.02      2.43 o 
   8   2   3       72.19       75.38      5.88 o 
  -8   3   3        1.75        1.17      1.06 o 
  -7   3   3       38.47       36.13      1.80 o 
  -6   3   3       37.36       35.41      1.59 o 
  -5   3   3       12.03       12.41      0.94 o 
  -4   3   3        3.52        2.28      0.41 o 
  -3   3   3      491.46      513.86      5.33 o 
  -2   3   3      708.08      740.87      7.76 o 
  -1   3   3      151.31      161.40      1.97 o 
   0   3   3      156.82      165.44      2.20 o 
   1   3   3      427.56      465.59      5.87 o 
   2   3   3      295.81      309.36      5.57 o 
   3   3   3      500.39      530.98      7.33 o 
   4   3   3      111.97      106.20      2.55 o 
   5   3   3      130.75      124.56      4.02 o 
   6   3   3      293.76      274.92     12.52 o 
   7   3   3        0.29        0.51      1.13 o 
   8   3   3       24.64       31.86      3.03 o 
  -8   4   3        3.14        2.69      1.20 o 
  -7   4   3       82.17       86.80      2.59 o 
  -6   4   3        1.31        1.57      0.66 o 
  -5   4   3        3.67        4.34      0.71 o 
  -4   4   3      272.12      285.06      3.60 o 
  -3   4   3      226.57      220.90      2.84 o 
  -2   4   3     1263.03     1357.75     12.22 o 
  -1   4   3      349.88      361.67      3.78 o 
   0   4   3       15.38       17.75      0.95 o 
   1   4   3     1303.28     1266.52     12.69 o 
   2   4   3      504.09      530.02      7.11 o 
   3   4   3      348.46      381.79      5.71 o 
   4   4   3       30.26       26.63      1.31 o 
   5   4   3       19.04       19.56      1.87 o 
   6   4   3       13.50       13.50      1.85 o 
   7   4   3        1.04        3.61      1.39 o 
   8   4   3        6.25       10.32      2.10 o 
  -8   5   3       12.42       11.39      1.65 o 
  -7   5   3       13.88       12.62      1.25 o 
  -6   5   3       11.98       13.25      1.15 o 
  -5   5   3      383.22      391.52      5.48 o 
  -4   5   3      257.20      255.18      3.38 o 
  -3   5   3        5.51        3.30      0.46 o 
  -2   5   3      977.86      995.28      9.29 o 
  -1   5   3      228.15      273.02      3.09 o 
   0   5   3      157.98      164.04      2.29 o 
   1   5   3        2.71        2.41      0.37 o 
   2   5   3       37.65       38.47      1.70 o 
   3   5   3        0.01        0.21      0.40 o 
   4   5   3      108.77      105.80      2.63 o 
   5   5   3      112.88      117.32      3.97 o 
   6   5   3       17.95       12.13      1.77 o 
   7   5   3        8.63        6.74      1.66 o 
   8   5   3       11.84       16.03      2.42 o 
  -8   6   3        3.45        3.51      1.20 o 
  -7   6   3        5.86        6.86      1.20 o 
  -6   6   3       67.63       70.56      2.20 o 
  -5   6   3        0.23        0.01      0.55 o 
  -4   6   3      308.22      324.23      4.06 o 
  -3   6   3        3.59        2.75      0.44 o 
  -2   6   3      286.94      319.62      3.78 o 
  -1   6   3      629.05      655.23      6.41 o 
   0   6   3        9.83       10.13      0.53 o 
   1   6   3        5.21       11.15      0.99 o 
   2   6   3     2486.96     2701.43     30.60 o 
   3   6   3        3.65        4.98      0.71 o 
   4   6   3      144.45      149.45      3.31 o 
   5   6   3       65.49       53.98      2.78 o 
   6   6   3       22.77       21.47      2.16 o 
   7   6   3        0.98        0.92      1.75 o 
  -8   7   3        7.62        6.22      1.38 o 
  -7   7   3        0.04        0.00      0.94 o 
  -6   7   3       68.59       72.05      2.32 o 
  -5   7   3      374.14      383.44      5.52 o 
  -4   7   3        0.08        1.22      0.52 o 
  -3   7   3      717.65      718.20      7.32 o 
  -2   7   3       44.87       52.49      1.52 o 
  -1   7   3     1868.59     1985.88     17.56 o 
   0   7   3      789.93      812.98      7.77 o 
   1   7   3      373.65      399.02      4.73 o 
   2   7   3      694.31      738.12      8.10 o 
   3   7   3       16.09       18.50      1.17 o 
   4   7   3      274.93      247.49      5.50 o 
   5   7   3      363.66      344.95      7.70 o 
   6   7   3       19.45       12.35      2.12 o 
   7   7   3       21.68       22.15      2.49 o 
  -7   8   3       21.81       24.56      2.78 o 
  -6   8   3        3.33        3.23      0.84 o 
  -5   8   3      227.47      234.15      4.05 o 
  -4   8   3       17.51       18.57      0.95 o 
  -3   8   3        0.53        0.32      0.37 o 
  -2   8   3      130.24      157.75      2.38 o 
  -1   8   3        4.19        6.13      0.51 o 
   0   8   3      247.76      256.97      4.13 o 
   1   8   3      141.59      135.22      2.84 o 
   2   8   3      368.19      334.91      5.34 o 
   3   8   3       12.98       13.56      1.09 o 
   4   8   3        5.61        3.33      0.80 o 
   5   8   3       33.91       36.18      3.03 o 
   6   8   3       12.49       10.63      1.76 o 
   7   8   3        6.48        7.24      1.93 o 
  -7   9   3        0.06        0.55      1.19 o 
  -6   9   3        0.78        1.65      1.07 o 
  -5   9   3      126.53      125.47      2.87 o 
  -4   9   3       93.49       94.82      2.02 o 
  -3   9   3       23.20       18.90      0.93 o 
  -2   9   3     1904.38     1981.07     20.23 o 
  -1   9   3       25.72       26.47      0.91 o 
   0   9   3       20.29       18.53      0.71 o 
   1   9   3       22.10       21.21      1.80 o 
   2   9   3      501.35      507.45      7.43 o 
   3   9   3      211.10      238.72      4.51 o 
   4   9   3       27.35       30.14      1.64 o 
   5   9   3       16.06        7.11      1.46 o 
   6   9   3      204.66      175.44      5.62 o 
   7   9   3        1.98        2.26      1.45 o 
  -7  10   3       65.49       71.15      7.44 o 
  -6  10   3       31.60       33.17      2.31 o 
  -5  10   3      448.57      441.72      6.29 o 
  -4  10   3       68.94       62.96      1.73 o 
  -3  10   3        2.97        5.03      0.75 o 
  -2  10   3        1.31        0.73      0.41 o 
  -1  10   3      489.77      492.89      7.50 o 
   0  10   3      486.32      470.32      5.97 o 
   1  10   3        0.12        0.07      0.59 o 
   2  10   3       37.19       32.21      2.94 o 
   3  10   3       20.24       26.42      1.52 o 
   4  10   3        0.42        0.00      0.62 o 
   5  10   3      130.81       95.74      3.92 o 
   6  10   3        8.28        9.78      1.77 o 
   7  10   3       22.42       18.66      2.42 o 
  -7  11   3       14.54       16.01      2.20 o 
  -6  11   3       93.85       95.59      3.52 o 
  -5  11   3       55.76       53.51      2.89 o 
  -4  11   3       53.51       53.32      1.61 o 
  -3  11   3      109.60      111.03      2.19 o 
  -2  11   3       28.42       37.87      1.21 o 
  -1  11   3       42.11       42.52      1.19 o 
   0  11   3       66.45       61.21      1.72 o 
   1  11   3       60.42       66.22      2.13 o 
   2  11   3        0.00        0.00      0.52 o 
   3  11   3      466.06      462.61      7.40 o 
   4  11   3       17.07       13.15      1.30 o 
   5  11   3        7.16        4.01      1.40 o 
   6  11   3        2.45        2.19      1.32 o 
   7  11   3       75.39       81.68      5.11 o 
  -7  12   3        1.74        3.62      2.05 o 
  -6  12   3      189.09      195.68      4.80 o 
  -5  12   3        0.00        0.00      0.73 o 
  -4  12   3      276.35      297.70      4.80 o 
  -3  12   3       10.40        9.83      0.83 o 
  -2  12   3       34.16       40.50      1.29 o 
  -1  12   3       46.06       53.68      1.66 o 
   0  12   3        1.66        1.37      0.51 o 
   1  12   3      533.58      529.07     10.62 o 
   2  12   3      583.15      582.07      9.51 o 
   3  12   3       14.03       12.53      1.30 o 
   4  12   3        8.99        4.80      1.02 o 
   5  12   3       68.32       61.45      3.29 o 
   6  12   3       14.86        8.57      1.89 o 
  -6  13   3        3.61        3.81      1.82 o 
  -5  13   3      200.35      225.60      5.01 o 
  -4  13   3       13.01       12.16      1.15 o 
  -3  13   3       72.98       81.97      2.27 o 
  -2  13   3        0.49        0.00      0.56 o 
  -1  13   3       25.68       30.13      1.73 o 
   0  13   3       71.33       71.97      2.04 o 
   1  13   3     1144.91     1128.79     14.74 o 
   2  13   3       57.88       60.34      2.33 o 
   3  13   3      368.14      370.89      6.59 o 
   4  13   3       86.83       68.60      2.65 o 
   5  13   3       44.59       46.84      3.43 o 
   6  13   3       10.79       11.45      2.05 o 
  -6  14   3       85.94       91.97      3.82 o 
  -5  14   3        2.18        3.52      1.08 o 
  -4  14   3        1.89        2.88      0.93 o 
  -3  14   3       40.91       37.76      1.96 o 
  -2  14   3        3.57        2.80      0.89 o 
  -1  14   3        0.49        0.82      0.64 o 
   0  14   3       52.51       50.04      2.00 o 
   1  14   3       82.14       80.28      2.66 o 
   2  14   3      247.67      240.69      5.02 o 
   3  14   3       26.63       26.70      1.87 o 
   4  14   3        8.72        9.12      1.39 o 
   5  14   3       20.02       18.29      2.32 o 
   6  14   3        8.83        9.79      2.09 o 
  -6  15   3        2.17        2.74      1.76 o 
  -5  15   3       33.76       34.35      2.15 o 
  -4  15   3       25.06       25.81      2.24 o 
  -3  15   3      115.81      135.57      3.85 o 
  -2  15   3       92.08       94.23      2.96 o 
  -1  15   3       20.57       19.65      1.55 o 
   0  15   3      115.93      118.01      2.91 o 
   1  15   3       19.46       16.16      1.47 o 
   2  15   3       11.83       13.99      1.57 o 
   3  15   3       35.26       36.71      2.10 o 
   4  15   3       62.59       48.97      3.63 o 
   5  15   3        4.75        2.55      1.46 o 
   6  15   3       63.08       63.70      6.29 o 
  -5  16   3       20.83       23.62      2.44 o 
  -4  16   3       27.66       30.16      2.46 o 
  -3  16   3       52.87       49.26      3.86 o 
  -2  16   3       31.71       32.26      1.93 o 
  -1  16   3        8.54        6.80      1.13 o 
   0  16   3      500.24      470.67      8.44 o 
   1  16   3       91.91       90.97      2.57 o 
   2  16   3       22.94       28.03      2.19 o 
   3  16   3        1.08        1.03      0.93 o 
   4  16   3      173.85      181.86      6.40 o 
   5  16   3       35.69       42.34      5.76 o 
  -5  17   3       21.00       21.28      2.44 o 
  -4  17   3        1.18        1.82      1.29 o 
  -3  17   3       11.22       13.69      1.86 o 
  -2  17   3        0.03        0.37      0.85 o 
  -1  17   3       28.23       25.06      1.82 o 
   0  17   3      301.25      287.64      5.81 o 
   1  17   3        0.40        0.00      0.88 o 
   2  17   3       88.55       90.91      3.18 o 
   3  17   3       72.21       67.86      2.85 o 
   4  17   3      185.09      195.59      6.27 o 
   5  17   3       45.63       39.90      3.26 o 
  -5  18   3       33.58       32.29      2.92 o 
  -4  18   3       10.91        5.08      1.50 o 
  -3  18   3        4.11        3.54      1.54 o 
  -2  18   3        0.10        0.28      0.98 o 
  -1  18   3       48.81       44.70      3.54 o 
   0  18   3       73.92       72.68      2.80 o 
   1  18   3        4.43        4.12      1.06 o 
   2  18   3      135.53      133.12      3.99 o 
   3  18   3        6.92        6.03      1.69 o 
   4  18   3        0.66        0.70      1.39 o 
  -4  19   3        1.96        2.21      1.37 o 
  -3  19   3       10.98       10.49      3.06 o 
  -2  19   3       95.36       86.66      3.84 o 
  -1  19   3        0.57        0.88      1.13 o 
   0  19   3       26.00       25.26      2.76 o 
   1  19   3       12.55       10.43      1.45 o 
   2  19   3       11.67       13.57      3.35 o 
   3  19   3       18.45       26.59      3.49 o 
   4  19   3        0.41        1.16      1.53 o 
  -3  20   3       10.59       12.17      5.04 o 
  -2  20   3       23.68       22.96      2.39 o 
  -1  20   3       15.35       19.54      2.28 o 
   0  20   3        4.76        1.89      1.49 o 
   1  20   3        8.91       10.68      1.85 o 
   2  20   3       19.72       24.10      2.78 o 
   3  20   3        1.26        1.97      1.48 o 
  -2  21   3        5.49        7.40      3.72 o 
  -1  21   3      110.15      112.15      6.78 o 
   0  21   3       29.46       29.51      2.72 o 
   1  21   3        0.05        0.62      1.23 o 
   2  21   3        6.68        7.78      1.87 o 
   0  22   3        8.95        8.47      1.90 o 
  -8   0   4       25.69       25.53      3.87 o 
  -7   0   4       70.76       57.64      4.63 o 
  -6   0   4      113.85      119.14      6.15 o 
  -5   0   4      107.82      118.33      3.54 o 
  -4   0   4        8.41        3.35      0.79 o 
  -3   0   4     1033.74     1104.37     16.11 o 
  -2   0   4     4512.10     4382.77     68.74 o 
  -1   0   4      700.09      731.48     16.39 o 
   0   0   4      946.99      935.16     14.11 o 
   1   0   4      172.02      188.49      3.75 o 
   2   0   4      117.78      110.55      3.95 o 
   3   0   4     1910.56     1877.60     37.56 o 
   4   0   4       12.37       10.43      2.00 o 
   5   0   4        0.08        0.00      1.38 o 
   6   0   4       48.84       47.25      4.11 o 
   7   0   4        0.27        0.29      2.00 o 
  -8   1   4       50.02       48.75      3.51 o 
  -7   1   4       11.79        8.77      1.82 o 
  -6   1   4       84.17       86.96      6.03 o 
  -5   1   4       48.26       47.86      2.71 o 
  -4   1   4      233.36      240.98      3.64 o 
  -3   1   4      719.66      748.71      9.12 o 
  -2   1   4      228.50      236.10      2.90 o 
  -1   1   4       22.45       21.03      3.36 o 
   0   1   4        0.76        0.63      0.38 o 
   1   1   4        3.94        4.84      0.46 o 
   2   1   4       59.16       55.26      2.00 o 
   3   1   4        0.00        1.18      0.72 o 
   4   1   4     1488.54     1417.05     22.80 o 
   5   1   4     1659.37     1631.54     34.52 o 
   6   1   4       15.24       20.19      3.93 o 
   7   1   4       60.75       60.36      5.03 o 
  -8   2   4        2.73        2.44      1.63 o 
  -7   2   4       18.88       14.80      2.09 o 
  -6   2   4       14.65       10.15      1.72 o 
  -5   2   4        0.51        0.00      0.58 o 
  -4   2   4       10.66       14.09      0.87 o 
  -3   2   4     2122.66     2182.01     21.34 o 
  -2   2   4     4498.03     4324.03     45.51 o 
  -1   2   4       14.58       10.49      0.64 o 
   0   2   4       36.33       50.73      1.05 o 
   1   2   4      127.08      143.57      2.22 o 
   2   2   4       72.80       68.01      2.15 o 
   3   2   4       71.12       65.78      2.38 o 
   4   2   4      231.35      217.98      5.21 o 
   5   2   4       13.99       12.05      2.70 o 
   6   2   4        0.02        0.25      1.04 o 
   7   2   4        0.90        1.29      1.27 o 
  -8   3   4        7.14        7.24      1.95 o 
  -7   3   4       33.64       33.12      4.43 o 
  -6   3   4       81.87       75.47      3.46 o 
  -5   3   4       43.67       32.25      2.23 o 
  -4   3   4        0.95        0.58      0.51 o 
  -3   3   4       12.61        9.42      0.86 o 
  -2   3   4      529.80      539.64      6.69 o 
  -1   3   4      118.32      116.84      2.37 o 
   0   3   4       15.75       17.09      0.67 o 
   1   3   4      636.29      677.38      8.30 o 
   2   3   4      371.76      413.71      7.09 o 
   3   3   4      127.15      127.22      3.46 o 
   4   3   4       17.44       18.04      1.35 o 
   5   3   4       87.34       82.03      3.33 o 
   6   3   4        0.26        0.48      1.05 o 
   7   3   4       43.30       40.39      3.07 o 
  -8   4   4        3.44        6.86      1.83 o 
  -7   4   4        0.00        0.00      1.05 o 
  -6   4   4       60.49       58.85      5.55 o 
  -5   4   4      128.75      119.52      3.10 o 
  -4   4   4       47.73       50.76      1.53 o 
  -3   4   4      731.93      725.94      7.25 o 
  -2   4   4       33.94       41.09      0.99 o 
  -1   4   4       79.77       75.13      1.30 o 
   0   4   4       43.13       55.65      1.24 o 
   1   4   4     2246.85     2400.02     26.55 o 
   2   4   4      745.17      818.49     11.25 o 
   3   4   4       35.37       32.12      1.43 o 
   4   4   4        0.88        1.66      0.60 o 
   5   4   4       52.12       49.19      2.80 o 
   6   4   4        1.04        0.00      1.02 o 
   7   4   4        1.20        1.94      1.30 o 
  -8   5   4        0.26        0.00      1.21 o 
  -7   5   4        7.15        5.87      2.40 o 
  -6   5   4      123.96      125.05      8.09 o 
  -5   5   4       54.93       57.29      2.14 o 
  -4   5   4        0.70        0.09      0.44 o 
  -3   5   4      104.79      128.12      2.08 o 
  -2   5   4        4.16        5.65      0.49 o 
  -1   5   4        5.39        4.78      0.52 o 
   0   5   4      606.04      618.77      6.15 o 
   1   5   4     1275.68     1316.02     13.38 o 
   2   5   4       22.54       27.01      1.01 o 
   3   5   4      115.76      121.01      2.99 o 
   4   5   4      142.31      145.01      3.33 o 
   5   5   4       33.85       38.69      2.48 o 
   6   5   4        0.31        0.24      1.00 o 
   7   5   4        8.01       12.08      1.99 o 
  -7   6   4        2.11        2.39      1.26 o 
  -6   6   4        2.93        6.24      1.41 o 
  -5   6   4       21.90       18.98      1.83 o 
  -4   6   4       47.93       46.48      1.55 o 
  -3   6   4      278.64      274.32      3.50 o 
  -2   6   4      941.23      962.53      9.21 o 
  -1   6   4      609.13      647.91      6.47 o 
   0   6   4       18.17       15.37      0.68 o 
   1   6   4      176.82      180.23      2.72 o 
   2   6   4      210.30      227.28      3.35 o 
   3   6   4      187.53      181.65      3.67 o 
   4   6   4        8.55        7.37      1.11 o 
   5   6   4        1.29        2.78      1.14 o 
   6   6   4       54.28       44.05      2.95 o 
   7   6   4        1.62        1.14      1.39 o 
  -7   7   4       25.67       30.26      4.28 o 
  -6   7   4       19.53       26.85      3.88 o 
  -5   7   4        3.80        3.79      0.88 o 
  -4   7   4      423.31      429.13      7.40 o 
  -3   7   4       21.39       24.77      1.33 o 
  -2   7   4      464.59      451.03      4.98 o 
  -1   7   4      143.06      147.66      2.20 o 
   0   7   4      153.29      144.79      2.16 o 
   1   7   4       85.21       83.75      1.71 o 
   2   7   4       14.84       16.51      1.09 o 
   3   7   4      145.56      151.68      3.35 o 
   4   7   4       93.23       84.55      2.67 o 
   5   7   4        8.23        8.67      1.48 o 
   6   7   4       13.65        7.98      1.66 o 
   7   7   4        9.22       13.97      2.24 o 
  -7   8   4       70.35       79.84      3.90 o 
  -6   8   4       29.44       25.62      2.94 o 
  -5   8   4       21.48       16.00      1.42 o 
  -4   8   4      163.74      167.62      3.20 o 
  -3   8   4      111.50      118.37      2.15 o 
  -2   8   4      443.86      501.93      5.52 o 
  -1   8   4        0.76        0.00      0.49 o 
   0   8   4       12.43       14.69      1.61 o 
   1   8   4      431.01      457.93      6.68 o 
   2   8   4      129.05      142.75      3.16 o 
   3   8   4       92.60       89.16      4.54 o 
   4   8   4      183.32      195.72      5.00 o 
   5   8   4      205.54      188.87      7.47 o 
   6   8   4       82.88       95.44      4.16 o 
   7   8   4        1.03        0.00      1.27 o 
  -7   9   4        3.33        2.64      1.66 o 
  -6   9   4        0.86        0.87      1.21 o 
  -5   9   4        1.28        2.82      1.07 o 
  -4   9   4        3.61        2.71      0.67 o 
  -3   9   4       35.87       38.94      1.27 o 
  -2   9   4       67.19       69.97      1.59 o 
  -1   9   4        1.59        1.31      0.46 o 
   0   9   4      124.43      141.58      2.64 o 
   1   9   4       23.77       20.85      1.41 o 
   2   9   4     1276.22     1245.37     15.64 o 
   3   9   4        7.22        4.06      0.81 o 
   4   9   4       84.97       90.45      3.01 o 
   5   9   4      139.05      143.50     11.56 o 
   6   9   4       37.29       31.51      4.00 o 
   7   9   4       25.95       24.10      3.12 o 
  -7  10   4        0.03        0.35      1.76 o 
  -6  10   4       63.27       61.81      3.27 o 
  -5  10   4      123.54      118.29      3.34 o 
  -4  10   4       22.35       23.69      1.33 o 
  -3  10   4        9.22        6.56      0.73 o 
  -2  10   4      156.11      149.51      2.49 o 
  -1  10   4        8.76        9.90      0.69 o 
   0  10   4       11.45       10.95      0.87 o 
   1  10   4      112.93      107.81      2.73 o 
   2  10   4       18.54       12.17      1.14 o 
   3  10   4        5.42        7.05      1.07 o 
   4  10   4       22.53       17.90      2.92 o 
   5  10   4       27.06       16.15      2.03 o 
   6  10   4        6.64       11.11      2.93 o 
  -7  11   4        0.08        0.00      1.59 o 
  -6  11   4       74.79       66.18      4.88 o 
  -5  11   4      118.31      106.77      3.21 o 
  -4  11   4       16.47       15.99      1.19 o 
  -3  11   4        4.49        2.92      0.61 o 
  -2  11   4       25.89       26.45      1.49 o 
  -1  11   4       47.20       44.45      1.53 o 
   0  11   4       33.44       33.13      1.38 o 
   1  11   4        2.66        2.81      0.76 o 
   2  11   4      299.13      288.76      5.30 o 
   3  11   4        0.57        0.57      0.81 o 
   4  11   4       17.98       11.96      1.32 o 
   5  11   4       23.22       16.80      2.08 o 
   6  11   4        8.38        4.36      3.97 o 
  -6  12   4       15.90       15.40      3.08 o 
  -5  12   4      200.97      203.84      5.66 o 
  -4  12   4      182.65      178.49      3.56 o 
  -3  12   4       43.40       48.82      2.08 o 
  -2  12   4       59.45       52.40      1.75 o 
  -1  12   4       15.75       21.27      1.26 o 
   0  12   4        0.44        0.68      1.19 o 
   1  12   4       85.01       77.44      2.45 o 
   2  12   4     1020.31     1012.96     13.62 o 
   3  12   4       65.97       64.35      2.45 o 
   4  12   4        0.92        1.08      0.87 o 
   5  12   4       11.73       14.15      2.09 o 
   6  12   4        7.22        4.16      1.76 o 
  -6  13   4      180.90      185.89      8.50 o 
  -5  13   4      194.59      207.80     10.34 o 
  -4  13   4       73.72       72.99      3.82 o 
  -3  13   4       59.62       64.41      2.06 o 
  -2  13   4       17.93       21.44      2.01 o 
  -1  13   4      105.48      112.51      2.61 o 
   0  13   4      336.39      326.79      5.00 o 
   1  13   4      567.07      549.89      7.35 o 
   2  13   4      131.08      139.23      3.62 o 
   3  13   4      105.46      101.78      4.09 o 
   4  13   4        0.09        0.00      0.71 o 
   5  13   4        1.80        3.45      1.54 o 
   6  13   4        1.79        2.15      1.51 o 
  -6  14   4       96.55      108.59      6.48 o 
  -5  14   4       27.41       29.38      2.44 o 
  -4  14   4      359.77      360.47      9.14 o 
  -3  14   4       17.95       19.40      1.55 o 
  -2  14   4        1.47        1.26      0.72 o 
  -1  14   4      252.13      240.83      4.17 o 
   0  14   4      323.50      322.33      5.07 o 
   1  14   4     2364.71     2232.23     23.31 o 
   2  14   4       73.33       69.29      3.29 o 
   3  14   4       36.32       35.85      2.07 o 
   4  14   4       17.45       17.68      1.70 o 
   5  14   4        0.29        1.65      1.45 o 
  -5  15   4       10.76       15.92      2.93 o 
  -4  15   4        5.74        2.06      1.57 o 
  -3  15   4       41.80       46.00      2.39 o 
  -2  15   4      106.57      101.56      5.54 o 
  -1  15   4        9.91       10.11      1.09 o 
   0  15   4        6.15        5.14      1.03 o 
   1  15   4      343.81      333.26      5.39 o 
   2  15   4        3.04        4.88      1.92 o 
   3  15   4       26.59       32.40      2.23 o 
   4  15   4       19.94       18.14      1.74 o 
   5  15   4       28.71       42.48      3.73 o 
  -5  16   4       30.96       27.94      3.69 o 
  -4  16   4        1.99        0.51      1.14 o 
  -3  16   4       83.86       69.99      2.97 o 
  -2  16   4       32.55       29.56      2.65 o 
  -1  16   4        5.07        4.44      1.05 o 
   0  16   4        2.34        3.20      0.79 o 
   1  16   4      139.96      144.76      3.57 o 
   2  16   4       18.45       15.56      1.58 o 
   3  16   4      142.55      145.52      4.11 o 
   4  16   4        2.84        2.70      1.11 o 
   5  16   4        3.42        0.49      1.43 o 
  -5  17   4        5.01        5.99      2.31 o 
  -4  17   4        9.54        9.50      2.36 o 
  -3  17   4       14.31       13.51      2.03 o 
  -2  17   4        0.51        0.52      0.90 o 
  -1  17   4       14.39       10.79      1.40 o 
   0  17   4        1.30        1.15      0.88 o 
   1  17   4       27.60       28.43      1.69 o 
   2  17   4      140.86      127.39      3.82 o 
   3  17   4      131.67      140.28      5.71 o 
   4  17   4      177.06      212.64      7.77 o 
  -4  18   4       36.15       34.09      3.88 o 
  -3  18   4      116.71      131.40      4.95 o 
  -2  18   4       96.37       79.80      3.15 o 
  -1  18   4       20.03       19.55      1.75 o 
   0  18   4       42.58       42.13      2.31 o 
   1  18   4       11.34       13.27      1.71 o 
   2  18   4        5.07        3.58      1.12 o 
   3  18   4       20.61       22.75      2.03 o 
   4  18   4        0.59        1.39      1.12 o 
  -3  19   4        0.02        1.44      1.89 o 
  -2  19   4        3.56        3.04      1.17 o 
  -1  19   4        7.20        4.49      1.18 o 
   0  19   4       47.96       47.31      2.51 o 
   1  19   4        0.10        0.00      0.81 o 
   2  19   4      114.54      120.82      5.55 o 
   3  19   4       20.34       25.73      2.21 o 
  -3  20   4        4.40        5.58      2.24 o 
  -2  20   4      312.30      301.57      7.73 o 
  -1  20   4       18.31       14.88      1.77 o 
   0  20   4       86.45       94.29      3.45 o 
   1  20   4        7.73        5.17      1.26 o 
   2  20   4        4.08        3.36      1.21 o 
  -1  21   4        0.01        0.00      1.28 o 
   0  21   4       47.67       58.79      4.99 o 
   1  21   4        0.77        2.19      1.19 o 
  -7   1   5       17.12       12.35      2.06 o 
  -6   1   5       84.44       76.52      3.63 o 
  -5   1   5       81.93       84.70      8.18 o 
  -4   1   5        0.04        0.00      0.85 o 
  -3   1   5       62.88       63.53      2.70 o 
  -2   1   5       16.72       18.57      1.49 o 
  -1   1   5       36.31       35.75      1.84 o 
   0   1   5        5.02        2.70      0.48 o 
   1   1   5       33.35       34.43      1.04 o 
   2   1   5       13.84       15.12      1.13 o 
   3   1   5      321.45      327.86      9.13 o 
   4   1   5      167.78      177.72      7.79 o 
   5   1   5        5.32        4.32      1.40 o 
   6   1   5       17.82       16.34      2.07 o 
   7   1   5       63.84       64.83      3.72 o 
  -7   2   5        0.70        1.10      1.26 o 
  -6   2   5        8.06        4.14      1.33 o 
  -5   2   5       30.57       27.90      2.32 o 
  -4   2   5       25.04       22.62      1.49 o 
  -3   2   5      356.14      374.19      7.66 o 
  -2   2   5        1.80        0.82      0.66 o 
  -1   2   5      674.50      706.48     11.65 o 
   0   2   5      131.69      139.77      2.59 o 
   1   2   5      104.27      104.04      1.90 o 
   2   2   5      265.69      257.85      4.19 o 
   3   2   5       44.76       55.82      5.61 o 
   4   2   5      705.00      692.83     11.97 o 
   5   2   5       83.84       85.61      3.54 o 
   6   2   5       63.01       59.52      3.25 o 
   7   2   5        0.21        0.00      1.37 o 
  -7   3   5        1.15        4.56      1.51 o 
  -6   3   5       12.00        9.34      1.76 o 
  -5   3   5       23.09       18.62      2.01 o 
  -4   3   5       40.77       33.00      1.72 o 
  -3   3   5        6.11        6.80      0.96 o 
  -2   3   5       19.19       17.67      1.48 o 
  -1   3   5       53.99       56.49      1.44 o 
   0   3   5      108.89       98.03      2.13 o 
   1   3   5      447.35      444.42      5.33 o 
   2   3   5        0.00        0.00      0.52 o 
   3   3   5      100.28      105.39      3.31 o 
   4   3   5      239.12      239.58      4.72 o 
   5   3   5      116.72      117.09      4.13 o 
   6   3   5        1.53        2.80      1.34 o 
   7   3   5       11.84       15.10      2.23 o 
  -7   4   5        2.57        3.76      1.49 o 
  -6   4   5      199.82      188.22      5.99 o 
  -5   4   5        1.51        2.60      1.23 o 
  -4   4   5      856.51      842.44     11.71 o 
  -3   4   5        0.80        1.49      0.77 o 
  -2   4   5        5.54        5.51      0.84 o 
  -1   4   5      204.08      226.02      3.68 o 
   0   4   5      107.32      101.67      2.92 o 
   1   4   5      723.66      746.53      8.19 o 
   2   4   5       63.99       65.48      1.82 o 
   3   4   5       78.74       81.70      2.36 o 
   4   4   5       14.61       15.46      1.30 o 
   5   4   5      228.64      234.62      6.12 o 
   6   4   5       11.57       14.71      2.01 o 
   7   4   5       20.94       22.80      2.89 o 
  -7   5   5       11.15        9.12      1.88 o 
  -6   5   5       10.42       10.52      2.57 o 
  -5   5   5       19.99       22.14      2.29 o 
  -4   5   5      386.33      374.95      6.46 o 
  -3   5   5        8.29        7.64      0.98 o 
  -2   5   5      286.65      309.22      5.32 o 
  -1   5   5        0.27        1.82      0.44 o 
   0   5   5      185.18      203.19      2.71 o 
   1   5   5      114.77      156.83      2.38 o 
   2   5   5       25.88       31.26      1.22 o 
   3   5   5       90.41       85.82      2.44 o 
   4   5   5        0.00        0.00      0.61 o 
   5   5   5       98.95       88.13      3.64 o 
   6   5   5        1.36        0.00      1.12 o 
   7   5   5       19.86       19.13      2.53 o 
  -7   6   5       17.62       16.01      2.63 o 
  -6   6   5       52.10       47.86      3.10 o 
  -5   6   5      266.15      253.18      8.58 o 
  -4   6   5      474.50      498.56      7.91 o 
  -3   6   5      296.39      298.27      5.39 o 
  -2   6   5      601.39      627.03      8.64 o 
  -1   6   5       27.78       25.25      1.07 o 
   0   6   5      815.65      802.05      7.92 o 
   1   6   5      286.42      302.59      3.75 o 
   2   6   5       32.68       33.54      1.21 o 
   3   6   5       19.08       17.39      1.25 o 
   4   6   5        0.00        0.50      0.67 o 
   5   6   5       60.50       57.76      3.03 o 
   6   6   5        1.71        3.01      1.38 o 
   7   6   5       22.17       29.92      2.86 o 
  -7   7   5       44.97       51.40      3.46 o 
  -6   7   5        5.99        5.20      1.49 o 
  -5   7   5      122.29      127.97      4.52 o 
  -4   7   5       75.76       79.23      2.96 o 
  -3   7   5        3.76        4.13      0.96 o 
  -2   7   5      287.78      298.62      4.34 o 
  -1   7   5      235.65      241.71      3.67 o 
   0   7   5       72.13       78.27      1.58 o 
   1   7   5      102.92      119.27      2.70 o 
   2   7   5      157.54      159.70      3.40 o 
   3   7   5        0.01        0.82      1.02 o 
   4   7   5       76.68       68.26      2.43 o 
   5   7   5        6.59        6.43      1.61 o 
   6   7   5       24.39       23.29      2.46 o 
   7   7   5        4.83       11.95      2.23 o 
  -7   8   5        5.60        4.57      1.72 o 
  -6   8   5        6.94        6.35      1.61 o 
  -5   8   5       48.25       46.23      3.73 o 
  -4   8   5       14.28       15.89      1.41 o 
  -3   8   5      414.30      442.64      7.18 o 
  -2   8   5       10.38        8.91      0.84 o 
  -1   8   5       26.41       27.90      1.52 o 
   0   8   5       10.22       11.13      0.75 o 
   1   8   5       42.71       45.46      1.52 o 
   2   8   5       42.93       51.52      1.93 o 
   3   8   5        0.70        0.03      0.64 o 
   4   8   5       29.37       25.31      2.14 o 
   5   8   5      113.10       88.58      3.87 o 
   6   8   5       17.60       19.34      2.34 o 
  -7   9   5       12.86       12.56      2.15 o 
  -6   9   5       22.70       30.19      3.54 o 
  -5   9   5       23.80       25.90      2.32 o 
  -4   9   5        0.03        0.00      0.77 o 
  -3   9   5       12.81       18.65      1.43 o 
  -2   9   5       13.47       16.48      1.26 o 
  -1   9   5      141.99      147.35      2.78 o 
   0   9   5        0.00        0.98      0.50 o 
   1   9   5       51.86       55.61      1.76 o 
   2   9   5      294.28      300.34      5.32 o 
   3   9   5       20.95       19.78      1.46 o 
   4   9   5      136.99      124.55      3.49 o 
   5   9   5       22.87       34.52      4.32 o 
   6   9   5       15.64       20.76      4.11 o 
  -6  10   5        2.79        3.70      1.42 o 
  -5  10   5        0.44        1.48      1.17 o 
  -4  10   5        1.80        1.02      1.13 o 
  -3  10   5       45.92       51.82      2.14 o 
  -2  10   5       25.33       34.20      1.41 o 
  -1  10   5      285.34      291.20      5.26 o 
   0  10   5      132.51      132.94      2.73 o 
   1  10   5      634.62      641.45      8.01 o 
   2  10   5       79.60       77.03      3.20 o 
   3  10   5        8.45        8.60      1.22 o 
   4  10   5       16.31       11.72      1.36 o 
   5  10   5        0.48        0.91      2.37 o 
   6  10   5       46.25       55.18      3.56 o 
  -6  11   5       14.22       20.08      2.66 o 
  -5  11   5        6.03        7.18      1.61 o 
  -4  11   5       11.43        8.73      1.26 o 
  -3  11   5        0.34        0.00      0.67 o 
  -2  11   5      156.31      155.29      3.85 o 
  -1  11   5       11.72       15.96      1.33 o 
   0  11   5       27.99       31.58      1.42 o 
   1  11   5     1144.86     1116.89     12.65 o 
   2  11   5       82.34       76.93      2.59 o 
   3  11   5       88.58       85.25      3.05 o 
   4  11   5       34.80       27.66      2.20 o 
   5  11   5       15.37       13.15      2.02 o 
   6  11   5       32.83       24.90      2.72 o 
  -6  12   5      259.92      275.24     10.62 o 
  -5  12   5        5.70        9.32      1.74 o 
  -4  12   5        7.51        7.63      1.22 o 
  -3  12   5        2.05        2.47      0.89 o 
  -2  12   5        7.53        6.23      1.07 o 
  -1  12   5      179.86      184.34      4.12 o 
   0  12   5       13.01       10.58      1.02 o 
   1  12   5      153.48      156.62      3.40 o 
   2  12   5      164.59      171.15      4.42 o 
   3  12   5        2.60        4.49      1.01 o 
   4  12   5        0.04        0.00      0.86 o 
   5  12   5        4.87        4.23      2.15 o 
  -6  13   5      108.12      120.26      6.90 o 
  -5  13   5       10.09       10.81      2.47 o 
  -4  13   5        1.59        0.48      1.13 o 
  -3  13   5        7.26        3.94      1.01 o 
  -2  13   5        4.31        2.92      1.27 o 
  -1  13   5       23.84       23.23      2.87 o 
   0  13   5      293.39      297.22      4.83 o 
   1  13   5        0.70        2.46      0.80 o 
   2  13   5        3.19        2.89      0.90 o 
   3  13   5      122.27      117.46      4.05 o 
   4  13   5       79.24       74.81      4.45 o 
   5  13   5        0.35        0.29      1.85 o 
  -4  14   5       40.16       42.48      4.06 o 
  -3  14   5      239.91      225.17      5.20 o 
  -2  14   5        4.16        8.00      1.37 o 
  -1  14   5        1.97        2.37      0.91 o 
   0  14   5       95.51      107.41      4.01 o 
   1  14   5       15.85       17.64      1.34 o 
   2  14   5       12.58       10.36      1.37 o 
   3  14   5        0.03        0.00      0.80 o 
   4  14   5        6.86       10.05      2.51 o 
   5  14   5        7.74        9.88      2.01 o 
  -4  15   5        1.27        1.00      1.90 o 
  -3  15   5        0.21        0.61      1.12 o 
  -2  15   5        0.12        0.00      0.79 o 
  -1  15   5       11.92       11.65      1.43 o 
   0  15   5       17.00       14.68      1.27 o 
   1  15   5      233.89      226.36      4.31 o 
   2  15   5       15.91       17.71      1.64 o 
   3  15   5       10.80       16.16      1.70 o 
   4  15   5        0.56        1.15      1.76 o 
  -4  16   5       21.56       20.98      3.62 o 
  -3  16   5      107.48      110.35      4.35 o 
  -2  16   5        2.10        2.26      1.27 o 
  -1  16   5       97.98       99.64      3.29 o 
   0  16   5       63.03       62.99      2.23 o 
   1  16   5        2.23        1.85      0.84 o 
   2  16   5        6.86        9.85      1.23 o 
   3  16   5        0.55        0.00      0.95 o 
   4  16   5       46.36       50.63      4.16 o 
  -4  17   5        5.13        2.79      2.52 o 
  -3  17   5       28.35       23.19      3.93 o 
  -2  17   5        3.73        1.14      1.23 o 
  -1  17   5        4.41        4.63      1.96 o 
   0  17   5        1.72        2.04      1.08 o 
   1  17   5        0.78        1.18      0.85 o 
   2  17   5        5.79        6.37      1.15 o 
   3  17   5        5.93        6.22      1.33 o 
  -3  18   5       11.04       10.39      3.14 o 
  -2  18   5       76.20       79.60      5.03 o 
  -1  18   5        2.29        3.10      1.37 o 
   0  18   5        3.15        6.86      1.59 o 
   1  18   5      175.18      184.78      4.11 o 
   2  18   5       21.85       20.72      1.70 o 
   3  18   5       39.47       55.28      2.95 o 
  -3  19   5        0.49        2.22      2.44 o 
  -2  19   5       25.64       24.68      2.67 o 
  -1  19   5       45.33       47.05      3.21 o 
   0  19   5       19.24       16.52      2.27 o 
   1  19   5       49.87       45.28      2.58 o 
   2  19   5       47.19       49.03      2.60 o 
  -1  20   5       41.55       47.06      3.35 o 
   0  20   5        0.92        3.12      1.54 o 
   1  20   5        1.16        0.73      1.06 o 
  -7   0   6        5.01        8.48      2.63 o 
  -6   0   6        5.76        7.44      2.51 o 
  -5   0   6       92.49       89.52      5.57 o 
  -4   0   6      207.59      198.43      7.99 o 
  -3   0   6      264.37      264.72      9.10 o 
  -2   0   6       44.91       50.83      3.49 o 
  -1   0   6      140.75      153.01      6.04 o 
   0   0   6       28.38       36.75      2.76 o 
   1   0   6       75.46       76.88      3.96 o 
   2   0   6      224.65      215.85      4.83 o 
   3   0   6     1073.75     1139.46     24.58 o 
   4   0   6     2267.16     2380.56     48.22 o 
   5   0   6       38.94       31.51      3.44 o 
   6   0   6       69.76       65.44      4.96 o 
  -7   1   6        6.74        5.46      1.81 o 
  -6   1   6        0.01        1.07      1.17 o 
  -5   1   6        0.01        0.49      1.31 o 
  -4   1   6      330.18      315.94      8.24 o 
  -3   1   6     1632.66     1645.09     25.18 o 
  -2   1   6       70.53       76.77      3.03 o 
  -1   1   6        1.33        1.43      0.77 o 
   0   1   6       12.48       15.56      1.46 o 
   1   1   6       58.95       51.51      5.41 o 
   2   1   6       67.04       72.00      2.14 o 
   3   1   6      115.19      121.91      3.56 o 
   4   1   6        6.45        5.65      1.32 o 
   5   1   6        0.20        0.87      1.12 o 
   6   1   6        6.13        5.80      1.66 o 
  -7   2   6       22.33       17.32      2.47 o 
  -6   2   6        0.11        0.00      1.06 o 
  -5   2   6       12.99       16.62      3.42 o 
  -4   2   6      153.60      158.01      4.65 o 
  -3   2   6      847.44      830.00     18.49 o 
  -2   2   6      192.80      183.20      6.69 o 
  -1   2   6       14.29       15.65      1.50 o 
   0   2   6       10.29       10.45      1.66 o 
   1   2   6       32.40       36.48      1.97 o 
   2   2   6       40.55       46.45      1.74 o 
   3   2   6      308.07      312.61      8.68 o 
   4   2   6      120.05      132.33      4.19 o 
   5   2   6        0.19        0.04      1.04 o 
   6   2   6       15.33        9.95      1.86 o 
  -7   3   6        0.58        0.00      1.30 o 
  -6   3   6        1.91        0.91      1.25 o 
  -5   3   6       18.39       21.61      2.29 o 
  -4   3   6       87.85       92.88      2.95 o 
  -3   3   6        7.61       10.93      1.22 o 
  -2   3   6       12.27       14.13      1.54 o 
  -1   3   6        2.46        3.96      0.95 o 
   0   3   6      617.26      622.04     10.87 o 
   1   3   6       20.33       23.24      1.70 o 
   2   3   6        1.85        2.81      1.53 o 
   3   3   6       85.74       83.16      2.39 o 
   4   3   6       72.02       67.00      2.98 o 
   5   3   6       57.02       57.13      3.03 o 
   6   3   6       28.67       28.18      2.58 o 
  -7   4   6       75.91       80.62      4.25 o 
  -6   4   6        0.71        0.00      1.69 o 
  -5   4   6        0.47        0.58      1.17 o 
  -4   4   6      198.12      205.69      4.59 o 
  -3   4   6        2.72        4.51      1.18 o 
  -2   4   6       11.61       13.78      1.26 o 
  -1   4   6       54.49       54.55      2.47 o 
   0   4   6       90.27       95.25      3.21 o 
   1   4   6       27.56       28.90      1.80 o 
   2   4   6       42.50       39.92      1.63 o 
   3   4   6       78.51       73.20      2.78 o 
   4   4   6        0.69        0.28      0.78 o 
   5   4   6      135.47      140.25      7.40 o 
   6   4   6        0.01        0.00      1.15 o 
  -7   5   6        8.64        8.44      1.93 o 
  -6   5   6       11.21        7.57      2.66 o 
  -5   5   6        2.42        0.70      1.05 o 
  -4   5   6       41.25       36.38      2.00 o 
  -3   5   6       17.69       17.79      1.48 o 
  -2   5   6       47.90       46.73      1.98 o 
  -1   5   6       87.73      104.60      2.85 o 
   0   5   6      390.95      394.61      6.50 o 
   1   5   6      155.35      171.38      3.08 o 
   2   5   6       81.83       85.33      2.14 o 
   3   5   6      239.76      233.66      4.56 o 
   4   5   6       78.92       65.80      2.46 o 
   5   5   6       59.81       50.55      2.98 o 
   6   5   6       34.76       45.19      3.13 o 
  -7   6   6        0.41        1.76      1.49 o 
  -6   6   6        5.86        9.71      1.87 o 
  -5   6   6      103.23      108.73      4.34 o 
  -4   6   6        5.30        6.86      1.20 o 
  -3   6   6       53.98       48.81      2.62 o 
  -2   6   6        0.61        1.48      0.84 o 
  -1   6   6      270.95      259.47      4.94 o 
   0   6   6      133.97      128.33      3.17 o 
   1   6   6        8.19        6.58      0.76 o 
   2   6   6       64.82       60.24      2.18 o 
   3   6   6      180.34      170.18      3.82 o 
   4   6   6       19.05       19.42      1.55 o 
   5   6   6        5.41        4.42      1.44 o 
   6   6   6       15.47       25.88      2.55 o 
  -7   7   6        5.80        3.57      1.55 o 
  -6   7   6        4.15        4.07      2.90 o 
  -5   7   6       14.16       14.27      2.00 o 
  -4   7   6        5.01        4.18      1.05 o 
  -3   7   6        7.75        7.65      1.17 o 
  -2   7   6      165.44      157.16      3.74 o 
  -1   7   6        0.20        1.39      0.94 o 
   0   7   6      121.03      130.83      3.20 o 
   1   7   6       36.80       33.57      1.71 o 
   2   7   6       26.17       23.84      1.56 o 
   3   7   6      166.74      168.94      3.88 o 
   4   7   6       97.24       84.89      2.83 o 
   5   7   6        1.75        1.41      1.26 o 
   6   7   6       16.67       23.89      2.58 o 
  -6   8   6        0.70        0.00      1.19 o 
  -5   8   6       18.47       19.40      2.72 o 
  -4   8   6       28.48       24.16      1.79 o 
  -3   8   6      109.81      110.86      3.24 o 
  -2   8   6       24.74       26.09      1.64 o 
  -1   8   6      226.06      212.07      4.37 o 
   0   8   6      117.36      123.09      4.25 o 
   1   8   6       47.22       52.74      3.07 o 
   2   8   6      272.12      270.50      5.29 o 
   3   8   6      242.24      242.46      4.88 o 
   4   8   6       15.57       18.76      2.07 o 
   5   8   6        0.54        1.96      1.26 o 
   6   8   6        2.12        5.86      1.72 o 
  -6   9   6       12.53       14.26      2.18 o 
  -5   9   6        0.12        0.09      1.18 o 
  -4   9   6       54.03       58.89      2.51 o 
  -3   9   6        0.58        0.84      0.83 o 
  -2   9   6      193.77      177.96      7.51 o 
  -1   9   6       30.25       26.15      2.16 o 
   0   9   6       10.16       11.11      1.59 o 
   1   9   6        0.57        1.81      0.80 o 
   2   9   6      397.05      384.08      6.78 o 
   3   9   6        0.01        0.00      0.70 o 
   4   9   6        0.04        0.00      1.29 o 
   5   9   6       77.87       89.29      4.52 o 
   6   9   6        0.43        0.03      1.46 o 
  -6  10   6       10.72       10.86      2.03 o 
  -5  10   6       37.50       39.72      2.89 o 
  -4  10   6       46.83       45.14      2.28 o 
  -3  10   6       14.17       15.98      1.52 o 
  -2  10   6        0.03        0.00      0.95 o 
  -1  10   6       71.05       61.51      4.07 o 
   0  10   6      269.05      256.75      6.66 o 
   1  10   6      130.03      131.51      3.50 o 
   2  10   6      165.36      168.78      4.16 o 
   3  10   6       78.02       73.83      2.67 o 
   4  10   6       22.49       23.65      1.81 o 
   5  10   6        1.27        0.00      1.19 o 
  -6  11   6       21.45       27.97      2.84 o 
  -5  11   6       69.14       72.84      6.11 o 
  -4  11   6        2.03        1.76      1.01 o 
  -3  11   6        1.00        0.00      1.10 o 
  -2  11   6      128.97      124.80      7.47 o 
  -1  11   6      172.43      165.31      5.24 o 
   0  11   6      330.29      346.01      8.19 o 
   1  11   6       51.43       55.94      2.38 o 
   2  11   6        6.77        5.99      1.18 o 
   3  11   6        0.35        0.39      1.78 o 
   4  11   6        2.26        2.01      1.34 o 
   5  11   6        5.97        8.69      1.89 o 
  -5  12   6       55.72       58.84      3.48 o 
  -4  12   6        1.08        2.53      1.33 o 
  -3  12   6        0.47        1.17      2.24 o 
  -2  12   6      209.82      196.52      5.89 o 
  -1  12   6       24.75       22.84      2.96 o 
   0  12   6      143.83      144.65      4.97 o 
   1  12   6       20.06       23.30      1.75 o 
   2  12   6        2.99        2.94      1.05 o 
   3  12   6        0.84        0.50      0.88 o 
   4  12   6       41.38       38.43      2.29 o 
   5  12   6       53.90       57.32      3.57 o 
  -5  13   6        0.07        1.70      2.20 o 
  -4  13   6       12.52        8.30      1.82 o 
  -3  13   6        5.77        4.20      2.30 o 
  -2  13   6        1.23        2.87      1.40 o 
  -1  13   6      121.50      125.40      4.65 o 
   0  13   6      414.89      417.10      7.38 o 
   1  13   6      127.49      124.44      3.64 o 
   2  13   6        1.36        2.87      1.07 o 
   3  13   6       16.15       15.38      2.99 o 
   4  13   6       15.07       18.42      2.16 o 
  -4  14   6       23.27       22.46      2.49 o 
  -3  14   6       13.50       13.64      2.07 o 
  -2  14   6        3.65        1.10      1.33 o 
  -1  14   6       16.72       17.15      2.21 o 
   0  14   6       39.63       43.21      2.30 o 
   1  14   6      116.72      115.63      3.94 o 
   2  14   6       37.44       41.80      2.40 o 
   3  14   6        0.43        0.00      1.13 o 
   4  14   6       41.41       48.45      2.64 o 
  -4  15   6       39.25       31.90      4.17 o 
  -3  15   6        5.50        7.92      2.07 o 
  -2  15   6        0.15        0.24      1.19 o 
  -1  15   6        0.00        0.00      1.16 o 
   0  15   6      378.74      377.60      7.17 o 
   1  15   6       92.72       89.34      3.24 o 
   2  15   6       65.65       62.23      3.22 o 
   3  15   6       37.78       37.46      5.26 o 
   4  15   6      130.25      152.12      4.52 o 
  -4  16   6       25.60       32.17      4.27 o 
  -3  16   6        0.27        0.00      1.89 o 
  -2  16   6        3.01        2.55      1.47 o 
  -1  16   6        6.39        7.94      3.88 o 
   0  16   6      139.80      154.99      6.85 o 
   1  16   6       16.47       11.84      1.54 o 
   2  16   6        2.43        1.12      1.07 o 
   3  16   6        5.76        5.43      1.73 o 
  -3  17   6      162.86      179.96      9.05 o 
  -2  17   6        1.23        1.17      2.17 o 
  -1  17   6      121.54      126.06      5.05 o 
   0  17   6       43.39       38.78      3.03 o 
   1  17   6       38.99       46.58      2.62 o 
   2  17   6        0.09        0.15      1.80 o 
  -2  18   6       35.40       30.84      4.36 o 
  -1  18   6       10.76       11.19      3.31 o 
   0  18   6      102.59      105.72      6.45 o 
   1  18   6       20.21       25.36      2.13 o 
   2  18   6       26.62       25.64      2.20 o 
   0  19   6        2.20        1.81      2.09 o 
  -6   1   7        4.01        1.52      1.40 o 
  -5   1   7       46.22       44.69      3.07 o 
  -4   1   7       27.70       29.80      2.56 o 
  -3   1   7      190.49      185.98      5.44 o 
  -2   1   7        4.92        7.09      1.38 o 
  -1   1   7        1.60        0.90      1.89 o 
   0   1   7        2.44        0.45      0.86 o 
   1   1   7       51.51       58.41      2.77 o 
   2   1   7      219.80      230.98      5.78 o 
   3   1   7      277.39      300.61      7.02 o 
   5   1   7        1.53        6.55      1.98 o 
   6   1   7        6.36        6.62      1.80 o 
  -6   2   7       17.92       24.46      2.75 o 
  -5   2   7       26.25       31.67      2.75 o 
  -4   2   7      277.55      264.75      5.62 o 
  -3   2   7        4.13        5.11      1.33 o 
  -2   2   7       13.82       11.60      1.59 o 
  -1   2   7       27.51       27.42      2.07 o 
   0   2   7       24.13       25.54      1.96 o 
   1   2   7      102.88      113.29      3.81 o 
   2   2   7       18.39       17.51      1.74 o 
   3   2   7        5.10        5.35      2.05 o 
   5   2   7        9.41       12.59      2.51 o 
   6   2   7       41.41       53.52      5.67 o 
  -6   3   7       40.00       43.40      3.27 o 
  -5   3   7       17.49       12.86      1.97 o 
  -4   3   7       96.08       91.53      3.15 o 
  -3   3   7       56.89       58.82      3.02 o 
  -2   3   7        2.81        4.86      1.22 o 
  -1   3   7        8.69        8.92      1.47 o 
   0   3   7       30.00       27.27      3.36 o 
   1   3   7       12.00       19.10      1.75 o 
   2   3   7       16.88       17.66      1.75 o 
   3   3   7       20.21       18.11      1.84 o 
   5   3   7        6.96        4.17      1.95 o 
   6   3   7        2.88        1.62      1.52 o 
  -6   4   7       40.59       40.29      3.39 o 
  -5   4   7        6.66        5.89      1.61 o 
  -4   4   7      182.30      190.18      4.63 o 
  -3   4   7       48.11       47.79      2.33 o 
  -2   4   7       80.82       80.73      2.78 o 
  -1   4   7      106.86       99.29      3.58 o 
   0   4   7       67.11       73.03      3.04 o 
   1   4   7        7.95        5.03      1.14 o 
   2   4   7       13.62       14.16      1.63 o 
   3   4   7       33.93       31.28      3.42 o 
   4   4   7      110.05      114.69      4.15 o 
   5   4   7        0.05        0.00      1.52 o 
   6   4   7       29.18       36.43      2.97 o 
  -6   5   7        0.06        0.75      1.24 o 
  -5   5   7        0.10        0.00      1.14 o 
  -4   5   7        5.98        5.06      1.19 o 
  -3   5   7       70.97       63.10      2.56 o 
  -2   5   7        8.83       11.74      1.37 o 
  -1   5   7       40.72       37.08      3.08 o 
   0   5   7       26.46       26.10      1.65 o 
   1   5   7       19.62       16.01      2.03 o 
   2   5   7       83.87       87.90      3.69 o 
   3   5   7       30.47       29.38      3.30 o 
   4   5   7       15.57       12.79      1.78 o 
   5   5   7        0.05        0.10      1.51 o 
  -6   6   7        2.55        0.15      1.83 o 
  -5   6   7        2.06        0.34      1.21 o 
  -4   6   7       71.55       85.83      3.11 o 
  -3   6   7       54.41       53.11      2.40 o 
  -2   6   7       91.56       92.51      3.01 o 
  -1   6   7       78.63       81.32      4.40 o 
   0   6   7      141.41      143.08      3.62 o 
   1   6   7        2.93        3.00      1.17 o 
   2   6   7        0.05        0.00      0.84 o 
   3   6   7        6.67        3.25      1.63 o 
   4   6   7        0.00        0.39      1.02 o 
   5   6   7        4.72        4.15      1.87 o 
  -6   7   7        2.54        1.21      1.35 o 
  -5   7   7        8.47       11.15      5.20 o 
  -4   7   7      157.49      158.12      4.25 o 
  -3   7   7        2.41        2.09      1.13 o 
  -2   7   7       30.82       28.27      1.88 o 
  -1   7   7      102.78      107.93      3.15 o 
   0   7   7      126.79      125.72      4.50 o 
   1   7   7      147.81      147.27      4.88 o 
   2   7   7      124.19      125.80      4.56 o 
   3   7   7        0.80        2.12      1.63 o 
   4   7   7       54.66       64.98      3.29 o 
   5   7   7        0.06        0.00      1.55 o 
  -6   8   7        0.07        0.00      1.26 o 
  -5   8   7        6.95        8.19      1.84 o 
  -4   8   7       10.66        9.73      1.57 o 
  -3   8   7        0.32        0.00      0.83 o 
  -2   8   7        3.93        1.76      0.89 o 
  -1   8   7      108.51      109.28      4.24 o 
   0   8   7       12.74       10.41      1.73 o 
   1   8   7        2.71        4.14      1.26 o 
   2   8   7       76.29       72.49      3.57 o 
   3   8   7       60.04       56.16      4.42 o 
   4   8   7        5.03        3.81      1.42 o 
   5   8   7      113.09      121.17      6.63 o 
  -6   9   7        6.64        7.05      1.93 o 
  -5   9   7       37.37       33.00      2.98 o 
  -4   9   7      109.98      112.06      3.64 o 
  -3   9   7       67.04       71.42      2.80 o 
  -2   9   7      240.67      225.65      6.47 o 
  -1   9   7       46.54       49.44      6.87 o 
   0   9   7       43.25       41.61      2.83 o 
   1   9   7       93.77       96.41      4.00 o 
   2   9   7       58.36       69.93      3.55 o 
   3   9   7       51.12       51.83      4.34 o 
   4   9   7        0.46        1.30      1.16 o 
   5   9   7        1.36        0.00      1.84 o 
  -5  10   7       14.22       14.41      3.13 o 
  -4  10   7       11.07       13.94      1.66 o 
  -3  10   7        2.55        3.21      2.43 o 
  -2  10   7       70.64       64.45      3.45 o 
  -1  10   7      325.10      294.98      7.82 o 
   0  10   7      114.35      111.68      4.42 o 
   1  10   7        6.34        3.33      2.26 o 
   2  10   7        7.16       11.12      2.89 o 
   3  10   7      123.02      113.78      4.65 o 
   4  10   7        1.37        2.38      1.42 o 
   5  10   7        0.51        2.68      2.12 o 
  -5  11   7        3.31        0.06      2.14 o 
  -4  11   7        3.08        2.63      1.55 o 
  -3  11   7       19.03       18.83      4.83 o 
  -2  11   7       94.19       94.01      6.01 o 
  -1  11   7        0.00        0.00      1.11 o 
   0  11   7        0.26        0.00      1.13 o 
   1  11   7        5.71        5.80      2.46 o 
   2  11   7        3.44        2.42      1.35 o 
   3  11   7        3.50        4.37      2.96 o 
   4  11   7        9.50        7.24      1.70 o 
  -5  12   7        0.54        0.00      2.24 o 
  -4  12   7        6.58        7.97      1.85 o 
  -3  12   7       74.99       64.86      3.64 o 
  -2  12   7       21.46       19.81      2.38 o 
  -1  12   7        0.04        0.00      1.27 o 
   0  12   7       86.38       96.41      6.61 o 
   1  12   7        0.00        0.00      1.04 o 
   2  12   7        0.03        1.61      1.29 o 
   3  12   7       24.93       28.65      4.34 o 
   4  12   7        3.58        6.30      2.24 o 
  -4  13   7       11.08        9.70      2.03 o 
  -3  13   7        3.34        0.00      1.31 o 
  -2  13   7        0.51        0.18      1.28 o 
  -1  13   7      129.82      123.35      7.58 o 
   0  13   7      102.75       95.81      4.34 o 
   1  13   7       71.91       76.33      7.24 o 
   2  13   7        0.01        0.00      2.00 o 
   3  13   7        0.00        0.58      3.07 o 
   4  13   7        3.85        4.88      1.75 o 
  -4  14   7        3.25        1.13      4.03 o 
  -3  14   7        7.90        4.19      3.59 o 
  -2  14   7        0.12        0.00      1.32 o 
  -1  14   7       12.39        8.94      3.62 o 
   0  14   7       55.50       58.30      3.63 o 
   1  14   7        8.35        6.74      1.93 o 
   2  14   7        3.44        5.55      2.28 o 
   3  14   7        1.01        2.20      1.85 o 
  -3  15   7        0.02        0.50      1.37 o 
  -2  15   7        0.66        0.00      1.78 o 
  -1  15   7       10.20        9.45      2.03 o 
   0  15   7       51.24       59.06      3.72 o 
   1  15   7        2.84        3.69      1.49 o 
   2  15   7        1.68        0.00      1.27 o 
  -2  16   7       11.07        9.51      2.35 o 
  -1  16   7        8.01       11.07      2.22 o 
   0  16   7        2.04        0.32      1.38 o 
   1  16   7        0.59        1.39      1.42 o 
   2  16   7        7.86        2.21      1.64 o 
  -1  17   7        5.61        3.50      1.76 o 
   0  17   7       67.38       68.85      4.11 o 
   1  17   7        0.16        0.64      1.64 o 
  -6   0   8      167.57      191.41      9.37 o 
  -5   0   8      128.50      126.12      7.10 o 
  -4   0   8      241.16      193.12      8.63 o 
  -3   0   8      518.89      489.94     14.76 o 
  -2   0   8       35.53       41.19      3.82 o 
  -1   0   8       31.61       33.69      3.52 o 
   0   0   8      140.74      141.70      6.48 o 
   1   0   8       29.17       27.65      3.19 o 
   2   0   8      189.78      209.75      8.26 o 
   3   0   8       34.96       46.03      4.03 o 
   4   0   8       29.84       27.84      3.49 o 
  -6   1   8       11.93       12.85      3.84 o 
  -5   1   8      134.27      128.96      5.11 o 
  -4   1   8       20.01       24.21      2.53 o 
  -3   1   8       16.37       19.69      2.24 o 
  -2   1   8       87.03       88.90      8.77 o 
  -1   1   8        2.27        1.41      1.04 o 
   0   1   8        0.18        0.00      0.93 o 
   1   1   8       56.83       55.30      3.60 o 
   2   1   8      407.35      416.63     13.03 o 
   3   1   8      124.22      123.38      4.43 o 
   4   1   8        0.00        0.00      1.01 o 
  -6   2   8       33.01       34.47      3.21 o 
  -5   2   8       23.32       21.06      2.55 o 
  -4   2   8      137.89      125.72      4.25 o 
  -3   2   8       50.54       54.88      3.20 o 
  -2   2   8      153.01      153.35      6.97 o 
  -1   2   8       23.22       24.04      2.17 o 
   0   2   8       29.29       35.09      2.46 o 
   1   2   8       61.31       60.08      6.25 o 
   2   2   8      124.34      127.22      4.37 o 
   3   2   8        0.02        1.23      1.39 o 
   4   2   8        8.98       12.02      2.77 o 
  -6   3   8        0.60        0.00      1.37 o 
  -5   3   8       16.20       14.46      2.25 o 
  -4   3   8        8.76        8.03      2.37 o 
  -3   3   8        0.00        0.07      1.06 o 
  -2   3   8      186.34      191.11      7.82 o 
  -1   3   8        3.86        4.60      1.31 o 
   0   3   8       67.77       75.10      5.18 o 
   1   3   8        4.00        2.59      1.12 o 
   2   3   8       17.84       21.49      3.11 o 
   3   3   8      264.63      254.78      9.83 o 
   4   3   8      135.09      141.75      7.48 o 
  -6   4   8        1.42        0.00      1.43 o 
  -5   4   8        2.95        1.63      1.42 o 
  -4   4   8        0.19        0.94      0.98 o 
  -3   4   8        0.79        0.39      0.92 o 
  -2   4   8        1.57        1.61      1.00 o 
  -1   4   8       43.15       39.72      3.76 o 
   0   4   8       74.42       67.59      5.07 o 
   1   4   8        5.71        7.24      1.39 o 
   2   4   8       29.04       28.29      3.46 o 
   3   4   8      128.75      128.89      7.50 o 
   4   4   8        1.39        2.22      1.36 o 
  -5   5   8       10.29       13.38      4.47 o 
  -4   5   8       50.96       39.22      2.43 o 
  -3   5   8        9.43       10.16      1.70 o 
  -2   5   8       26.46       25.71      1.94 o 
  -1   5   8      212.61      196.35      4.68 o 
   0   5   8        3.74        4.72      1.08 o 
   1   5   8        1.47        1.95      1.16 o 
   2   5   8        2.11        1.58      1.15 o 
   3   5   8      187.79      171.70      5.69 o 
   4   5   8        4.81        3.65      2.46 o 
  -5   6   8        4.23        5.13      1.85 o 
  -4   6   8        9.95       11.56      1.63 o 
  -3   6   8        6.27        6.58      1.28 o 
  -2   6   8       10.61       10.18      1.39 o 
  -1   6   8      354.37      345.29      7.03 o 
   0   6   8       11.79       11.54      1.84 o 
   1   6   8        0.02        0.00      0.97 o 
   2   6   8      113.83      113.51      4.51 o 
   3   6   8       31.53       36.80      3.27 o 
   4   6   8        2.10        1.42      1.32 o 
  -5   7   8        2.55        3.22      1.54 o 
  -4   7   8        2.51        7.66      1.42 o 
  -3   7   8        0.75        1.48      1.04 o 
  -2   7   8        9.09        7.58      1.34 o 
  -1   7   8      219.54      218.45      6.45 o 
   0   7   8        2.52        3.34      1.28 o 
   1   7   8        3.49        4.77      3.10 o 
   2   7   8        0.62        0.06      1.05 o 
   3   7   8        8.25        8.82      2.31 o 
   4   7   8        4.61        4.55      2.22 o 
  -5   8   8        5.88        5.83      1.77 o 
  -4   8   8        2.55        2.10      1.21 o 
  -3   8   8        5.91        3.54      1.19 o 
  -2   8   8       31.36       31.17      2.74 o 
  -1   8   8      117.30      112.31      4.63 o 
   0   8   8        1.82        2.45      1.28 o 
   1   8   8       31.04       31.20      2.75 o 
   2   8   8       15.96       16.23      2.19 o 
   3   8   8       17.64       16.60      2.31 o 
   4   8   8        6.54        5.20      1.73 o 
  -5   9   8        0.45        0.00      3.16 o 
  -4   9   8        4.53        7.63      1.47 o 
  -3   9   8        0.24        1.42      1.34 o 
  -2   9   8       27.89       28.59      2.74 o 
  -1   9   8       59.24       52.04      3.35 o 
   0   9   8        0.20        0.12      1.85 o 
   1   9   8       21.22       19.98      2.36 o 
   2   9   8       55.35       55.05      3.45 o 
   3   9   8       21.18       22.05      2.98 o 
   4   9   8        1.87        3.56      1.57 o 
  -4  10   8        2.26        2.51      1.66 o 
  -3  10   8        0.48        0.00      1.25 o 
  -2  10   8        3.10        3.66      1.62 o 
  -1  10   8      151.02      154.62      8.02 o 
   0  10   8        3.57        3.44      1.46 o 
   1  10   8       17.48       16.30      2.73 o 
   2  10   8        0.02        0.00      1.90 o 
   3  10   8        3.08        2.83      1.43 o 
  -4  11   8        0.00        0.00      1.35 o 
  -3  11   8       16.62       13.77      2.36 o 
  -2  11   8        1.01        0.00      1.56 o 
  -1  11   8        0.00        0.00      1.27 o 
   0  11   8      125.84      121.52      8.22 o 
   1  11   8        1.24        0.00      1.16 o 
   2  11   8       30.81       35.25      3.10 o 
   3  11   8        0.64        0.00      2.47 o 
  -3  12   8        2.90        1.57      1.57 o 
  -2  12   8       60.89       66.98      4.02 o 
  -1  12   8      230.85      219.21      6.97 o 
   0  12   8       96.84       89.86      4.41 o 
   1  12   8        1.15        0.00      1.29 o 
   2  12   8        1.88        3.83      1.57 o 
   3  12   8        0.80        0.72      1.43 o 
  -3  13   8        2.26        1.35      1.61 o 
  -2  13   8       27.94       22.84      4.98 o 
  -1  13   8        1.32        0.45      1.42 o 
   0  13   8      152.69      164.83      7.28 o 
   1  13   8        0.00        0.00      1.77 o 
   2  13   8        1.35        2.41      2.04 o 
  -2  14   8       80.18       88.36      4.57 o 
  -1  14   8       85.66       77.33      4.25 o 
   0  14   8        2.45        2.30      1.65 o 
   1  14   8        0.16        0.00      1.58 o 
  -1  15   8       33.21       33.96      7.76 o 
   0  15   8        9.20        6.67      3.04 o 
  -5   1   9       27.55       31.30      3.35 o 
  -4   1   9        6.46        4.73      1.70 o 
  -3   1   9       42.72       42.80      4.51 o 
  -2   1   9        4.74        3.80      2.28 o 
  -1   1   9       21.15       20.16      2.25 o 
   0   1   9       59.64       62.38      3.87 o 
   1   1   9       15.62       13.70      1.96 o 
   2   1   9        1.03        2.09      1.70 o 
   3   1   9        4.79        5.38      1.58 o 
   4   1   9       32.58       35.88      4.25 o 
  -5   2   9       46.93       52.84      3.80 o 
  -4   2   9        2.01        0.75      1.16 o 
  -3   2   9        7.37        4.39      1.52 o 
  -2   2   9       16.64       14.65      2.03 o 
  -1   2   9        8.18        7.98      1.69 o 
   0   2   9        1.04        1.06      1.20 o 
   1   2   9       23.33       18.41      2.10 o 
   2   2   9        1.22        0.60      1.24 o 
   3   2   9       58.74       65.53      5.07 o 
   4   2   9        2.96        7.47      2.63 o 
  -5   3   9       16.85       16.37      2.49 o 
  -4   3   9        0.46        0.00      1.02 o 
  -3   3   9       13.14        9.94      2.13 o 
  -2   3   9        0.60        1.40      1.76 o 
  -1   3   9        2.37        1.40      1.21 o 
   0   3   9       24.80       21.75      2.27 o 
   1   3   9       59.37       61.30      5.11 o 
   2   3   9        4.04        8.26      2.51 o 
   3   3   9       50.10       55.13      4.90 o 
   4   3   9       13.52       14.64      2.31 o 
  -4   4   9        2.71        1.36      1.16 o 
  -3   4   9        2.56        0.18      1.03 o 
  -2   4   9       11.35       13.32      2.71 o 
  -1   4   9        0.00        0.54      1.17 o 
   0   4   9       14.55       13.14      1.91 o 
   1   4   9        2.07        2.03      1.86 o 
   2   4   9      200.80      204.49      9.07 o 
   3   4   9        1.78        0.73      1.28 o 
   4   4   9       20.55       29.41      2.92 o 
  -4   5   9        2.12        3.55      1.37 o 
  -3   5   9        0.39        0.55      1.04 o 
  -2   5   9        7.49        6.98      1.40 o 
  -1   5   9      177.99      159.67      4.42 o 
   0   5   9       44.42       49.03      3.32 o 
   1   5   9       20.86       20.09      2.44 o 
   2   5   9       41.94       49.42      3.81 o 
   3   5   9        0.00        0.00      1.23 o 
  -4   6   9        1.95        0.00      1.12 o 
  -3   6   9        0.84        1.60      1.16 o 
  -2   6   9        1.07        1.63      1.17 o 
  -1   6   9        0.07        1.97      1.93 o 
   0   6   9       28.27       30.81      2.82 o 
   1   6   9       13.71       13.30      2.15 o 
   2   6   9        2.38        0.88      1.44 o 
   3   6   9       10.54        9.78      2.05 o 
  -4   7   9        0.13        1.31      1.19 o 
  -3   7   9        4.55        4.16      1.64 o 
  -2   7   9      117.72      120.74      5.06 o 
  -1   7   9        0.87        0.00      1.21 o 
   0   7   9        2.15        1.90      1.31 o 
   1   7   9       29.94       37.54      3.08 o 
   2   7   9       23.65       21.18      2.52 o 
   3   7   9       15.93       13.32      2.24 o 
  -4   8   9       30.13       27.11      2.92 o 
  -3   8   9       25.89       29.48      2.96 o 
  -2   8   9       15.66       11.56      2.13 o 
  -1   8   9       28.56       27.49      5.86 o 
   0   8   9        1.27        1.03      1.42 o 
   1   8   9       18.16       16.51      2.35 o 
   2   8   9       14.30       12.14      2.34 o 
   3   8   9       26.76       25.84      2.83 o 
  -3   9   9       24.84       26.29      2.90 o 
  -2   9   9       37.53       38.85      3.27 o 
  -1   9   9        0.79        0.44      1.33 o 
   0   9   9       14.44       12.48      2.23 o 
   1   9   9        3.85        5.02      1.59 o 
   2   9   9       16.51       12.51      2.31 o 
  -3  10   9       41.01       46.49     11.59 o 
  -2  10   9        2.76        6.06      1.93 o 
  -1  10   9       10.49       13.07      2.30 o 
   0  10   9        0.05        0.00      1.21 o 
   1  10   9        0.82        0.00      1.23 o 
   2  10   9        2.56        0.42      1.42 o 
  -2  11   9        1.24        0.52      1.55 o 
  -1  11   9      110.22      112.03      5.13 o 
   0  11   9        0.97        1.33      1.52 o 
   1  11   9        0.43        0.00      1.23 o 
  -1  12   9       18.13       15.27      2.54 o 
   0  12   9       22.92       20.10      2.81 o 
  -3   0  10       21.86       22.01      3.84 o 
  -2   0  10        1.81        2.35      2.12 o 
  -1   0  10        5.86        8.97      2.63 o 
   0   0  10       15.92       14.51      3.14 o 
   1   0  10      181.06      184.29      8.47 o 
   2   0  10      120.19      105.60      6.41 o 
  -3   1  10        7.10        3.79      1.69 o 
  -2   1  10        0.26        0.00      2.36 o 
  -1   1  10        2.17        4.18      1.56 o 
   0   1  10       11.32       13.20      3.12 o 
   1   1  10       71.18       71.99      4.52 o 
   2   1  10        0.38        2.62      2.01 o 
  -3   2  10        0.79        0.00      1.32 o 
  -2   2  10        0.41        2.87      1.49 o 
  -1   2  10        1.62        0.27      1.38 o 
   0   2  10      100.64      105.37      5.98 o 
   1   2  10       62.82       57.75      3.53 o 
   2   2  10       17.18        9.64      2.89 o 
  -3   3  10        5.07        5.11      1.49 o 
  -2   3  10       51.21       41.69      3.18 o 
  -1   3  10       36.99       36.72      3.74 o 
   0   3  10      107.26      112.50      4.68 o 
   1   3  10       41.09       42.05      4.60 o 
   2   3  10       24.30       26.68      4.03 o 
  -3   4  10        1.83        0.57      1.19 o 
  -2   4  10       26.57       25.32      2.34 o 
  -1   4  10       45.13       42.56      2.64 o 
   0   4  10        7.22        8.00      2.45 o 
   1   4  10       39.35       45.79      3.42 o 
   2   4  10        0.33        1.00      1.38 o 
  -2   5  10        0.77        0.00      1.37 o 
  -1   5  10       74.23       76.15      4.23 o 
   0   5  10        9.33        6.55      1.84 o 
   1   5  10       60.91       53.36      5.95 o 
  -2   6  10       14.28       13.04      2.30 o 
  -1   6  10        4.66        1.31      1.50 o 
   0   6  10        3.10        3.85      1.64 o 
   1   6  10        3.48        2.84      1.53 o 
  -2   7  10       25.47       18.49      2.66 o 
  -1   7  10       26.41       30.16      6.38 o 
   0   7  10        2.44        1.79      1.60 o 
   1   7  10        4.09        1.87      1.56 o 
                                                 
